# Supplementary material for: Marine and brackish Luticola D.G.Mann (Bacillariophyta) species from the Java Sea and South China Sea coasts with the description of three new species
Source: PhytoKeys. 2021 Oct 22;183:115–42. doi: 10.3897/phytokeys.183.71049 (PMC8556211; doi:10.3897/phytokeys.183.71049)
Supplement: XML Treatment for Luticola orientalis [file phytokeys.183.71049-treatment1.xml]

<!DOCTYPE tp:taxon-treatment
  PUBLIC "-//TaxonX//DTD Taxonomic Treatment Publishing DTD v0 20100105//EN" "tax-treatment-NSO.dtd">
<tp:taxon-treatment xmlns:tp="http://www.plazi.org/taxpub"><tp:treatment-meta><kwd-group><label>Taxon classification</label><kwd><named-content xmlns:xlink="http://www.w3.org/1999/xlink" content-type="kingdom">Plantae</named-content></kwd><kwd><named-content xmlns:xlink="http://www.w3.org/1999/xlink" content-type="order">Naviculales</named-content></kwd><kwd><named-content xmlns:xlink="http://www.w3.org/1999/xlink" content-type="family">Diadesmidaceae</named-content></kwd></kwd-group><mixed-citation publication-type="journal"><person-group><name><surname>Rybak</surname><given-names>Mateusz</given-names></name><name><surname>Witkowski</surname><given-names>Andrzej</given-names></name><name><surname>Peszek</surname><given-names>Łukasz</given-names></name><name><surname>Kociolek</surname><given-names>John P.</given-names></name><name><surname>Risjani</surname><given-names>Yenny</given-names></name><name><surname>Nguyen</surname><given-names>Duc Hung</given-names></name><name><surname>Zhang</surname><given-names>Jinpeng</given-names></name><name><surname>Yunianta</surname><given-names/></name><name><surname>Nguyen</surname><given-names>Van Duy</given-names></name><name><surname>Gastineau</surname><given-names>Romain</given-names></name><name><surname>Duong</surname><given-names>Thi Thuy</given-names></name><name><surname>Rosa</surname><given-names>Philippe</given-names></name><name><surname>Meleder</surname><given-names>Vona</given-names></name></person-group><article-title>Marine and brackish <italic><tp:taxon-name><tp:taxon-name-part taxon-name-part-type="genus" reg="Luticola">Luticola</tp:taxon-name-part></tp:taxon-name></italic> D.G.Mann (<tp:taxon-name><tp:taxon-name-part taxon-name-part-type="phylum">Bacillariophyta</tp:taxon-name-part></tp:taxon-name>) species from the Java Sea and South China Sea coasts with the description of three new species</article-title><source>PhytoKeys</source><day>22</day><month>10</month><year>2021</year><volume>183</volume><fpage>115</fpage><lpage>142</lpage><pub-id pub-id-type="doi">10.3897/phytokeys.183.71049</pub-id></mixed-citation></tp:treatment-meta><tp:nomenclature><tp:taxon-name>
                  <object-id xmlns:xlink="http://www.w3.org/1999/xlink" content-type="arpha" xlink:type="simple">2BFAB715-BE63-5579-8515-C71BF5813762</object-id>
                  <tp:taxon-name-part taxon-name-part-type="genus" reg="Luticola">Luticola</tp:taxon-name-part>
                  <tp:taxon-name-part taxon-name-part-type="species" reg="orientalis">orientalis</tp:taxon-name-part>
                </tp:taxon-name><tp:taxon-authority>M.Rybak, Peszek, JP.Zhang &amp; Witkowski</tp:taxon-authority><tp:taxon-status xmlns:xlink="http://www.w3.org/1999/xlink" xlink:type="simple">sp. nov.</tp:taxon-status><xref ref-type="fig" rid="F2">Figures 2A –AH, 3</xref></tp:nomenclature><tp:treatment-sec sec-type="description" id="SECID0EJTAE"><title>Description LM.</title><p>Valves rhombic-lanceolate to rhombic in smaller specimens with narrowly rounded apices. Valves 9.5–22.1 μm in length, 5.4–8.5 μm in width (n = 30). Raphe filiform, axial area narrow and linear expanding into rectangular, narrow central area, stigma side of the central area bordered by 2–3 areolae, on side opposite stigma bordered by 1–2 areolae. Stigma located close to valve margin. Transapical striae easily distinguishable with <abbrev xmlns:xlink="http://www.w3.org/1999/xlink" xlink:title="light microscopy" id="ABBRID0EPTAE" xlink:type="simple">LM</abbrev>, radiate throughout, 18–22 in 10 μm.</p></tp:treatment-sec><tp:treatment-sec sec-type="description" id="SECID0ETTAE"><title>Description SEM.</title><p>Valve surface flat, the transition between valve face and the mantle abrupt marked with a stripe of hyaline silica. Axial area narrow becoming broader toward the valve middle, expanding into the rectangular central area. Externally raphe filiform and straight, distally strongly hooked in the same direction on valve apices, proximal raphe endings close to each other, simple and clearly bent towards the primary valve side (opposite the stigma). Valve mantle with a single row of elliptical areolae. Internally raphe branches straight, with proximal ends simple and relatively distant, terminating at the apices as small, indistinct helictoglossae. Transapical striae composed of 4–6 rounded or slightly transapically elongated areolae, often becoming smaller close to valve margin, internally occluded by hymenes. Areola occlusions positioned at the internal valve surface. Externally elongated stigma positioned close to valve margin of the valve secondary side. Internal stigma opening with large-lipped structure. Internally longitudinal channel visible on face and mantle conjunction, with relatively large silica flap on site opposite to stigma opening. Longitudinal channel covered by hymen similar to those occluding areola.</p><fig id="F3" position="float" orientation="portrait"><object-id xmlns:xlink="http://www.w3.org/1999/xlink" content-type="doi" xlink:type="simple">10.3897/phytokeys.183.71049.figure3</object-id><object-id xmlns:xlink="http://www.w3.org/1999/xlink" content-type="arpha" xlink:type="simple">03006F15-5A66-5462-A3C9-F0388EC3CDC0</object-id><label>Figure 3.</label><caption><p><abbrev xmlns:xlink="http://www.w3.org/1999/xlink" xlink:title="scanning electron microscope" id="ABBRID0EAUAE" xlink:type="simple">SEM</abbrev> micrographs of <italic><tp:taxon-name><tp:taxon-name-part taxon-name-part-type="genus" reg="Luticola">Luticola</tp:taxon-name-part><tp:taxon-name-part taxon-name-part-type="species" reg="orientalis">orientalis</tp:taxon-name-part></tp:taxon-name></italic> M.Rybak, Peszek, JP.Zhang &amp; Witkowski sp. nov. External valve view (<bold>A–C; E-G</bold>), Internal valve view (<bold>D; H–J</bold>). Detailed view of showing external view of stigma opening <bold>E</bold> distal <bold>F</bold> and proximal <bold>G</bold> raphe endings. Detailed close-ups showing internal silica flap on longitudinal channel <bold>H</bold> distal raphe endings <bold>I</bold> Detailed view of proximal raphe endings and stigma opening (J). Scale bars: 5 µm (<bold>A–D</bold>), 1 µm (<bold>E, G, I, J</bold>), 2 µm (<bold>F, H</bold>).</p></caption><graphic xmlns:xlink="http://www.w3.org/1999/xlink" xlink:href="phytokeys-183-115-g002.jpg" position="float" orientation="portrait" xlink:type="simple" id="oo_601473.jpg"><uri content-type="original_file" xlink:type="simple">https://binary.pensoft.net/fig/601473</uri></graphic></fig></tp:treatment-sec><tp:treatment-sec sec-type="Holotype" id="SECID0EIVAE"><title>Holotype.</title><p>Slide SZCZ27007 stored in A. Witkowski Diatom Collection of the Institute of Marine and Environmental Sciences, University of Szczecin, holotype specimen is Fig. <xref ref-type="fig" rid="F2">2O</xref>.</p></tp:treatment-sec><tp:treatment-sec sec-type="Isotype" id="SECID0ESVAE"><title>Isotype.</title><p>Slide no. 2018/425 and unmounted material with the same number at the University of Rzeszów, Poland.</p></tp:treatment-sec><tp:treatment-sec sec-type="type locality" id="SECID0EXVAE"><title>Type locality.</title><p>Indonesia. Java Island: Pantai Bentar in Probolinggo at North coast, a periphyton from a boulder, <named-content xmlns:xlink="http://www.w3.org/1999/xlink" content-type="dwc:verbatimCoordinates" xlink:type="simple"><named-content content-type="geo-json" specific-use="{&#34;type&#34;:&#34;Point&#34;,&#34;coordinates&#34;:[113.276111,-7.778056]}" id="NCID0EAWAE" xlink:type="simple">07°46'41"S, 113°16'34"E</named-content></named-content>, <italic>leg. Y. Risjani</italic>, <italic>Yunianta</italic> and <italic>A. Witkowski 1<sup>st</sup> March 2020</italic>.</p></tp:treatment-sec><tp:treatment-sec sec-type="etymology" id="SECID0EOWAE"><title>Etymology.</title><p>The name refers to the geographical location – east (lat. <italic><tp:taxon-name><tp:taxon-name-part taxon-name-part-type="genus" reg="Luticola"/><tp:taxon-name-part taxon-name-part-type="species" reg="orientalis">orientalis</tp:taxon-name-part></tp:taxon-name></italic> – eastern).</p></tp:treatment-sec><tp:treatment-sec sec-type="distribution" id="SECID0E5WAE"><title>Distribution.</title><p>Abundant in holotype sample SZCZ27007, and in periphyton from the plastic pier at Pantai Bentar in Probolinggo, and was also present in sample SZCZ27006 very close to the holotype habitat. The new species was also observed in an epilithic sample from Fenjiezhou Island at the coast of Hainan Island, NW South China Sea in sample SZCZ27176, and from the Xuân Thúy Mangrove in NE Vietnam where it was found in the biofilm from wild oysters, sample SZCZ26472.</p></tp:treatment-sec><tp:treatment-sec sec-type="Taxonomic comment" id="SECID0EDXAE"><title>Taxonomic comment.</title><p>Valve shape of <italic><tp:taxon-name><tp:taxon-name-part taxon-name-part-type="genus" reg="Luticola">Luticola</tp:taxon-name-part><tp:taxon-name-part taxon-name-part-type="species" reg="orientalis">orientalis</tp:taxon-name-part></tp:taxon-name></italic> sp. nov. is similar to <italic><tp:taxon-name><tp:taxon-name-part taxon-name-part-type="genus" reg="Luticola">Luticola</tp:taxon-name-part><tp:taxon-name-part taxon-name-part-type="species" reg="cribriareolata">cribriareolata</tp:taxon-name-part></tp:taxon-name></italic> sp. nov., however, the former species can be distinguished by stria density, which are finer than in <italic><tp:taxon-name><tp:taxon-name-part taxon-name-part-type="genus" reg="Luticola">L.</tp:taxon-name-part><tp:taxon-name-part taxon-name-part-type="species" reg="cribriareolata">cribriareolata</tp:taxon-name-part></tp:taxon-name></italic> sp. nov. <italic><tp:taxon-name><tp:taxon-name-part taxon-name-part-type="genus" reg="Luticola">Luticola</tp:taxon-name-part><tp:taxon-name-part taxon-name-part-type="species" reg="orientalis">orientalis</tp:taxon-name-part></tp:taxon-name></italic> sp. nov. is also similar in terms of valve outline to <italic><tp:taxon-name><tp:taxon-name-part taxon-name-part-type="genus" reg="Luticola">L.</tp:taxon-name-part><tp:taxon-name-part taxon-name-part-type="species" reg="nosybeana">nosybeana</tp:taxon-name-part></tp:taxon-name></italic> and <italic><tp:taxon-name><tp:taxon-name-part taxon-name-part-type="genus" reg="Luticola">L.</tp:taxon-name-part><tp:taxon-name-part taxon-name-part-type="species" reg="madagascarensis">madagascarensis</tp:taxon-name-part></tp:taxon-name></italic> from Nosy Be Island, however, the former species has simple proximal raphe endings without any grooves (Table <xref ref-type="table" rid="T2">2</xref>) which are distinct in both Madagascar species (<xref ref-type="bibr" rid="B3">Bąk et al. 2019</xref>).</p></tp:treatment-sec><tp:treatment-sec><!--Section generated to contain objects referenced in tp:taxon-treatment.--><fig id="F2" position="float" orientation="portrait"><object-id xmlns:xlink="http://www.w3.org/1999/xlink" content-type="doi" xlink:type="simple">10.3897/phytokeys.183.71049.figure2</object-id><object-id xmlns:xlink="http://www.w3.org/1999/xlink" content-type="arpha" xlink:type="simple">6CA223E0-6ECF-5B20-A776-639BE6BF9869</object-id><label>Figure 2.</label><caption><p><abbrev xmlns:xlink="http://www.w3.org/1999/xlink" xlink:title="light microscopy" id="ABBRID0EU2AE" xlink:type="simple">LM</abbrev> micrographs of size diminution series of <italic><tp:taxon-name><tp:taxon-name-part taxon-name-part-type="genus" reg="Luticola">Luticola</tp:taxon-name-part><tp:taxon-name-part taxon-name-part-type="species" reg="orientalis">orientalis</tp:taxon-name-part></tp:taxon-name></italic> M.Rybak, Peszek, JP.Zhang &amp; Witkowski sp. nov. (<bold>A–AH</bold>) and <italic><tp:taxon-name><tp:taxon-name-part taxon-name-part-type="genus" reg="Luticola">Luticola</tp:taxon-name-part><tp:taxon-name-part taxon-name-part-type="species" reg="cribriareolata">cribriareolata</tp:taxon-name-part></tp:taxon-name></italic> M.Rybak, Witkowski, Risjani &amp; Yunianta sp. nov. (<bold>AI–BM</bold>). Holotype specimen of <italic><tp:taxon-name><tp:taxon-name-part taxon-name-part-type="genus" reg="Luticola">Luticola</tp:taxon-name-part><tp:taxon-name-part taxon-name-part-type="species" reg="orientalis">orientalis</tp:taxon-name-part></tp:taxon-name></italic> sp. nov. – black frame (<bold>O</bold>). Holotype specimen of <italic><tp:taxon-name><tp:taxon-name-part taxon-name-part-type="genus" reg="Luticola">Luticola</tp:taxon-name-part><tp:taxon-name-part taxon-name-part-type="species" reg="cribriareolata">cribriareolata</tp:taxon-name-part></tp:taxon-name></italic> sp. nov. – black frame (<bold>AS</bold>). Scale bar: 10 µm.</p></caption><graphic xmlns:xlink="http://www.w3.org/1999/xlink" xlink:href="phytokeys-183-115-g003.jpg" position="float" orientation="portrait" xlink:type="simple" id="oo_601474.jpg"><uri content-type="original_file" xlink:type="simple">https://binary.pensoft.net/fig/601474</uri></graphic></fig><table-wrap id="T2" position="float" orientation="portrait"><label>Table 2.</label><caption><p>Morphological characteristics of all <italic><tp:taxon-name><tp:taxon-name-part taxon-name-part-type="genus" reg="Luticola">Luticola</tp:taxon-name-part></tp:taxon-name></italic> taxa listed here with comparisons to most similar brackish taxa based on literature data. Data marked with an asterisk (*) are obtained from photomicrographs.</p></caption><table id="TID0EE2BG" rules="all"><tbody><tr><th rowspan="1" colspan="1"/><th rowspan="1" colspan="1">Size [μm] Length/Width</th><th rowspan="1" colspan="1">Striae [in 10 μm]</th><th rowspan="1" colspan="1">Areolae characteristic</th><th rowspan="1" colspan="1">Proximal raphe endings</th><th rowspan="1" colspan="1">Distal raphe endings</th><th rowspan="1" colspan="1">Distribution</th><th rowspan="1" colspan="1">References</th></tr><tr><td rowspan="1" colspan="1">
                          <bold><italic><tp:taxon-name><tp:taxon-name-part taxon-name-part-type="genus" reg="Luticola">L.</tp:taxon-name-part><tp:taxon-name-part taxon-name-part-type="species" reg="orientalis">orientalis</tp:taxon-name-part></tp:taxon-name></italic> sp. nov.</bold>
                        </td><td rowspan="1" colspan="1">9.5–22.1/5.4–8.5</td><td rowspan="1" colspan="1">18–22</td><td rowspan="1" colspan="1">4–6 per striae, round or slightly elongated</td><td rowspan="1" colspan="1">slightly deflected, close to each other</td><td rowspan="1" colspan="1">hooked</td><td rowspan="1" colspan="1">Java, Hainan Island, Vietnam</td><td rowspan="1" colspan="1">this study</td></tr><tr><td rowspan="1" colspan="1">
                          <bold><italic><tp:taxon-name><tp:taxon-name-part taxon-name-part-type="genus" reg="Luticola">L.</tp:taxon-name-part><tp:taxon-name-part taxon-name-part-type="species" reg="cribriareolata">cribriareolata</tp:taxon-name-part></tp:taxon-name></italic> sp. nov.</bold>
                        </td><td rowspan="1" colspan="1">9.8–28.3/6.0–11.6</td><td rowspan="1" colspan="1">14–16</td><td rowspan="1" colspan="1">3–5 per striae, with deeply positioned cribrum</td><td rowspan="1" colspan="1">slightly deflected with long irregular thread-like grooves</td><td rowspan="1" colspan="1">hooked</td><td rowspan="1" colspan="1">Java</td><td rowspan="1" colspan="1">this study</td></tr><tr><td rowspan="1" colspan="1">
                          <bold><italic><tp:taxon-name><tp:taxon-name-part taxon-name-part-type="genus" reg="Luticola">L.</tp:taxon-name-part><tp:taxon-name-part taxon-name-part-type="species" reg="halongiana">halongiana</tp:taxon-name-part></tp:taxon-name></italic> sp. nov.</bold>
                        </td><td rowspan="1" colspan="1">9.9–22.1/5.4–7.7</td><td rowspan="1" colspan="1">20–24</td><td rowspan="1" colspan="1">3–4(5) per striae, round or slightly elongated</td><td rowspan="1" colspan="1">strongly deflected with small rounded groove</td><td rowspan="1" colspan="1">hooked</td><td rowspan="1" colspan="1">Vietnam, Java</td><td rowspan="1" colspan="1">this study</td></tr><tr><td rowspan="1" colspan="1">
                          <bold><italic><tp:taxon-name><tp:taxon-name-part taxon-name-part-type="genus" reg="Luticola">L.</tp:taxon-name-part><tp:taxon-name-part taxon-name-part-type="species" reg="belawanensis">belawanensis</tp:taxon-name-part></tp:taxon-name></italic></bold>
                        </td><td rowspan="1" colspan="1">8.4–19.0/6.1–9.0</td><td rowspan="1" colspan="1">18–21</td><td rowspan="1" colspan="1">3–4(5) per striae mainly slightly elongated</td><td rowspan="1" colspan="1">bent with small C-shaped or irregular grooves</td><td rowspan="1" colspan="1">hooked</td><td rowspan="1" colspan="1">Vietnam</td><td rowspan="1" colspan="1">this study</td></tr><tr><td rowspan="1" colspan="1"/><td rowspan="1" colspan="1">15.5–27.0/15.5–27</td><td rowspan="1" colspan="1">18–20</td><td rowspan="1" colspan="1">3–4 per striae</td><td rowspan="1" colspan="1">Deflected</td><td rowspan="1" colspan="1">–</td><td rowspan="1" colspan="1">Sumatra</td><td rowspan="1" colspan="1">
                          <xref ref-type="bibr" rid="B30">Levkov et al. 2013</xref>
                        </td></tr><tr><td rowspan="1" colspan="1"/><td rowspan="1" colspan="1">9–29/5–10</td><td rowspan="1" colspan="1">18–19</td><td rowspan="1" colspan="1">3–5 per striae*</td><td rowspan="1" colspan="1">–</td><td rowspan="1" colspan="1">–</td><td rowspan="1" colspan="1">Vietnam</td><td rowspan="1" colspan="1">
                          <xref ref-type="bibr" rid="B14">Glushchenko et al. 2017</xref>
                        </td></tr><tr><td rowspan="1" colspan="1">
                          <bold><italic><tp:taxon-name><tp:taxon-name-part taxon-name-part-type="genus" reg="Luticola">L.</tp:taxon-name-part><tp:taxon-name-part taxon-name-part-type="species" reg="celebesica">celebesica</tp:taxon-name-part></tp:taxon-name></italic></bold>
                        </td><td rowspan="1" colspan="1">10.6–27.1/7.3–13.1</td><td rowspan="1" colspan="1">17–19</td><td rowspan="1" colspan="1">4–6 per striae</td><td rowspan="1" colspan="1">Deflected</td><td rowspan="1" colspan="1">hooked</td><td rowspan="1" colspan="1">Vietnam</td><td rowspan="1" colspan="1">this study</td></tr><tr><td rowspan="1" colspan="1"/><td rowspan="1" colspan="1">11.5–39.0/11.5–39.0</td><td rowspan="1" colspan="1">18–21</td><td rowspan="1" colspan="1">(4)5–6 per striae</td><td rowspan="1" colspan="1">deflected</td><td rowspan="1" colspan="1">hooked</td><td rowspan="1" colspan="1">Sulawesi</td><td rowspan="1" colspan="1">
                          <xref ref-type="bibr" rid="B30">Levkov et al. 2013</xref>
                        </td></tr><tr><td rowspan="1" colspan="1">
                          <bold><italic><tp:taxon-name><tp:taxon-name-part taxon-name-part-type="genus" reg="Luticola">L.</tp:taxon-name-part><tp:taxon-name-part taxon-name-part-type="species" reg="nosybeana">nosybeana</tp:taxon-name-part></tp:taxon-name></italic></bold>
                        </td><td rowspan="1" colspan="1">9–27/6.0–10.5</td><td rowspan="1" colspan="1">20–24</td><td rowspan="1" colspan="1">4–5 per striae, round to elliptic</td><td rowspan="1" colspan="1">with irregular “insect-antennae-like” or “butterfly-like” grooves</td><td rowspan="1" colspan="1">hooked</td><td rowspan="1" colspan="1">Madagascar</td><td rowspan="1" colspan="1">
                          <xref ref-type="bibr" rid="B3">Bąk et al. 2019</xref>
                        </td></tr><tr><td rowspan="1" colspan="1">
                          <bold><italic><tp:taxon-name><tp:taxon-name-part taxon-name-part-type="genus" reg="Luticola">L.</tp:taxon-name-part><tp:taxon-name-part taxon-name-part-type="species" reg="madagascarensis">madagascarensis</tp:taxon-name-part></tp:taxon-name></italic></bold>
                        </td><td rowspan="1" colspan="1">13.0–22.5/6.0–7.5</td><td rowspan="1" colspan="1">20–24</td><td rowspan="1" colspan="1">3–4 per striae, round to elliptic or slit-like</td><td rowspan="1" colspan="1">with L-shaped grooves</td><td rowspan="1" colspan="1">hooked</td><td rowspan="1" colspan="1">Madagascar</td><td rowspan="1" colspan="1">
                          <xref ref-type="bibr" rid="B3">Bąk et al. 2019</xref>
                        </td></tr><tr><td rowspan="1" colspan="1">
                          <bold><italic><tp:taxon-name><tp:taxon-name-part taxon-name-part-type="genus" reg="Luticola">L.</tp:taxon-name-part><tp:taxon-name-part taxon-name-part-type="species" reg="inserata">inserata</tp:taxon-name-part></tp:taxon-name></italic></bold>
                        </td><td rowspan="1" colspan="1">12.2–33.5/8.2–14.0</td><td rowspan="1" colspan="1">15–20</td><td rowspan="1" colspan="1">4–5 per striae, round to elongated with small spines on margin</td><td rowspan="1" colspan="1">bent with irregular thread-like grooves</td><td rowspan="1" colspan="1">hooked</td><td rowspan="1" colspan="1">Vietnam</td><td rowspan="1" colspan="1">this study</td></tr><tr><td rowspan="1" colspan="1"/><td rowspan="1" colspan="1">23–28/12</td><td rowspan="1" colspan="1">18</td><td rowspan="1" colspan="1">–</td><td rowspan="1" colspan="1">–</td><td rowspan="1" colspan="1">–</td><td rowspan="1" colspan="1">Sumatra</td><td rowspan="1" colspan="1">
                          <xref ref-type="bibr" rid="B23">Hustedt 1955</xref>
                        </td></tr><tr><td rowspan="1" colspan="1"/><td rowspan="1" colspan="1">18–28/10.0–13.5</td><td rowspan="1" colspan="1">16–19</td><td rowspan="1" colspan="1">5–6 per striae, round to elongated</td><td rowspan="1" colspan="1">deflected</td><td rowspan="1" colspan="1">hooked</td><td rowspan="1" colspan="1">Indonesia, Australia</td><td rowspan="1" colspan="1">
                          <xref ref-type="bibr" rid="B30">Levkov et al. 2013</xref>
                        </td></tr><tr><td rowspan="1" colspan="1"/><td rowspan="1" colspan="1">15–25/9–12</td><td rowspan="1" colspan="1">20</td><td rowspan="1" colspan="1">4–6 per striae, round to elongated*</td><td rowspan="1" colspan="1">–</td><td rowspan="1" colspan="1">–</td><td rowspan="1" colspan="1">Vietnam</td><td rowspan="1" colspan="1">
                          <xref ref-type="bibr" rid="B14">Glushchenko et al. 2017</xref>
                        </td></tr><tr><td rowspan="1" colspan="1">
                          <bold><italic><tp:taxon-name><tp:taxon-name-part taxon-name-part-type="genus" reg="Luticola">L.</tp:taxon-name-part><tp:taxon-name-part taxon-name-part-type="species" reg="seposita">seposita</tp:taxon-name-part></tp:taxon-name></italic></bold>
                        </td><td rowspan="1" colspan="1">16.8–24.4/9.5–12.4</td><td rowspan="1" colspan="1">14–17</td><td rowspan="1" colspan="1">4–5 per striae, round to slightly elongated areolae</td><td rowspan="1" colspan="1">bent, with small C-shaped grooves</td><td rowspan="1" colspan="1">hooked</td><td rowspan="1" colspan="1">Hainan Island</td><td rowspan="1" colspan="1">this study</td></tr><tr><td rowspan="1" colspan="1"/><td rowspan="1" colspan="1">23/11</td><td rowspan="1" colspan="1">16–18</td><td rowspan="1" colspan="1">–</td><td rowspan="1" colspan="1">bent</td><td rowspan="1" colspan="1">bent slightly S-shaped</td><td rowspan="1" colspan="1">Sulawesi</td><td rowspan="1" colspan="1">
                          <xref ref-type="bibr" rid="B22">Hustedt 1942</xref>
                        </td></tr><tr><td rowspan="1" colspan="1"/><td rowspan="1" colspan="1">18–24/10–12</td><td rowspan="1" colspan="1">18–21</td><td rowspan="1" colspan="1">4–5 per striae, transapically elongated</td><td rowspan="1" colspan="1">Hook-shaped</td><td rowspan="1" colspan="1">hooked</td><td rowspan="1" colspan="1">–</td><td rowspan="1" colspan="1">
                          <xref ref-type="bibr" rid="B30">Levkov et al. 2013</xref>
                        </td></tr><tr><td rowspan="1" colspan="1">
                          <bold><italic><tp:taxon-name><tp:taxon-name-part taxon-name-part-type="genus" reg="Luticola">L.</tp:taxon-name-part><tp:taxon-name-part taxon-name-part-type="species" reg="tropica">tropica</tp:taxon-name-part></tp:taxon-name></italic></bold>
                        </td><td rowspan="1" colspan="1">11.8–21.2/7.5–11.1</td><td rowspan="1" colspan="1">17–20</td><td rowspan="1" colspan="1">4–5 per striae</td><td rowspan="1" colspan="1">clearly bent with long irregular thread-like grooves</td><td rowspan="1" colspan="1">hooked</td><td rowspan="1" colspan="1">Hainan Island, Vietnam</td><td rowspan="1" colspan="1">this study</td></tr><tr><td rowspan="1" colspan="1"/><td rowspan="1" colspan="1">12–22/7–9</td><td rowspan="1" colspan="1">20</td><td rowspan="1" colspan="1">–</td><td rowspan="1" colspan="1">–</td><td rowspan="1" colspan="1">–</td><td rowspan="1" colspan="1">South Africa</td><td rowspan="1" colspan="1">
                          <xref ref-type="bibr" rid="B6">Cholnoky 1960</xref>
                        </td></tr><tr><td rowspan="1" colspan="1"/><td rowspan="1" colspan="1">15.5–24.0/8–11–5</td><td rowspan="1" colspan="1">20–24</td><td rowspan="1" colspan="1">4–5 per striae, round to transversally elongated</td><td rowspan="1" colspan="1">Bent and expanded into central pores</td><td rowspan="1" colspan="1">hooked</td><td rowspan="1" colspan="1">–</td><td rowspan="1" colspan="1">
                          <xref ref-type="bibr" rid="B30">Levkov et al. 2013</xref>
                        </td></tr><tr><td rowspan="1" colspan="1"/><td rowspan="1" colspan="1">11–24/7–9</td><td rowspan="1" colspan="1">20–24</td><td rowspan="1" colspan="1">4–5 per striae*</td><td rowspan="1" colspan="1">–</td><td rowspan="1" colspan="1">–</td><td rowspan="1" colspan="1">Vietnam</td><td rowspan="1" colspan="1">
                          <xref ref-type="bibr" rid="B14">Glushchenko et al. 2017</xref>
                        </td></tr><tr><td rowspan="1" colspan="1"/><td rowspan="1" colspan="1">8.8–19.8/6.3–10.3</td><td rowspan="1" colspan="1">16–18</td><td rowspan="1" colspan="1">4–5 per striae, round or slightly elongated*</td><td rowspan="1" colspan="1">slightly deflected with long irregular thread-like grooves*</td><td rowspan="1" colspan="1">hooked*</td><td rowspan="1" colspan="1">Brazil</td><td rowspan="1" colspan="1">
                          <xref ref-type="bibr" rid="B40">Straube et al. 2017</xref>
                        </td></tr></tbody></table></table-wrap></tp:treatment-sec><ref-list><ref id="B30"><mixed-citation xmlns:xlink="http://www.w3.org/1999/xlink" xlink:type="simple"><person-group><name name-style="western"><surname>Levkov</surname><given-names>Z</given-names></name><name name-style="western"><surname>Metzeltin</surname><given-names>D</given-names></name><name name-style="western"><surname>Pavlov</surname><given-names>A</given-names></name></person-group> (<year>2013</year>) <source><italic><tp:taxon-name><tp:taxon-name-part taxon-name-part-type="genus">Luticola</tp:taxon-name-part></tp:taxon-name></italic> and <italic><tp:taxon-name><tp:taxon-name-part taxon-name-part-type="genus">Luticolopsis</tp:taxon-name-part></tp:taxon-name></italic>. In: H. Lange-Bertalot (Ed.) Diatoms of Europe. Vol. 7.</source><publisher-name>Koeltz Scientific Books</publisher-name>, <publisher-loc>Köningstein</publisher-loc>, <size units="page">698 pp</size>.</mixed-citation></ref><ref id="B14"><mixed-citation xmlns:xlink="http://www.w3.org/1999/xlink" xlink:type="simple"><person-group><name name-style="western"><surname>Glushchenko</surname><given-names>AM</given-names></name><name name-style="western"><surname>Kulikovskiy</surname><given-names>MS</given-names></name><name name-style="western"><surname>Kociolek</surname><given-names>JP</given-names></name></person-group> (<year>2017</year>) <article-title>New and interesting species from the genus <italic><tp:taxon-name><tp:taxon-name-part taxon-name-part-type="genus">Luticola</tp:taxon-name-part></tp:taxon-name></italic> (<tp:taxon-name><tp:taxon-name-part taxon-name-part-type="class">Bacillariophyceae</tp:taxon-name-part></tp:taxon-name>) in waterbodies of Southeastern Asia. Nova Hedwigia.</article-title><source>Beiheft</source><volume>146</volume>: <fpage>157</fpage>–<lpage>173</lpage>. <ext-link xlink:type="simple" ext-link-type="doi" xlink:href="10.1127/1438-9134/2017/157">https://doi.org/10.1127/1438-9134/2017/157</ext-link></mixed-citation></ref><ref id="B3"><mixed-citation xmlns:xlink="http://www.w3.org/1999/xlink" xlink:type="simple"><person-group><name name-style="western"><surname>Bąk</surname><given-names>M</given-names></name><name name-style="western"><surname>Kryk</surname><given-names>A</given-names></name><name name-style="western"><surname>Peszek</surname><given-names>Ł</given-names></name><name name-style="western"><surname>Kociolek</surname><given-names>JP</given-names></name><name name-style="western"><surname>Bemiasa</surname><given-names>J</given-names></name><name name-style="western"><surname>Bemanaja</surname><given-names>E</given-names></name></person-group> (<year>2019</year>) <article-title>New and interesting <italic><tp:taxon-name><tp:taxon-name-part taxon-name-part-type="genus">Luticola</tp:taxon-name-part></tp:taxon-name></italic> species (<tp:taxon-name><tp:taxon-name-part taxon-name-part-type="phylum">Bacillariophyta</tp:taxon-name-part></tp:taxon-name>) from the mangroves of Nosy Be Island, NW Madagascar.</article-title><source>International Journal of Oceanography and Hydrobiology</source><volume>48</volume>(<issue>1</issue>): <fpage>13</fpage>–<lpage>22</lpage>. <ext-link xlink:type="simple" ext-link-type="doi" xlink:href="10.2478/ohs-2019-0002">https://doi.org/10.2478/ohs-2019-0002</ext-link></mixed-citation></ref><ref id="B23"><mixed-citation xmlns:xlink="http://www.w3.org/1999/xlink" xlink:type="simple"><person-group><name name-style="western"><surname>Hustedt</surname><given-names>F</given-names></name></person-group> (<year>1955</year>) <article-title>Neue und wenig bekannte Diatomeen. VII.</article-title><source>Berichte der Deutschen Botanischen Gesellschaft</source><volume>68</volume>: <fpage>121</fpage>–<lpage>132</lpage>.</mixed-citation></ref><ref id="B22"><mixed-citation xmlns:xlink="http://www.w3.org/1999/xlink" xlink:type="simple"><person-group><name name-style="western"><surname>Hustedt</surname><given-names>F</given-names></name></person-group> (<year>1942</year>) <article-title>Aërophile Diatomeen in der nordwestdeutschen Flora.</article-title><source>Berichte der Deutschen Botanischen Gesellschaft</source><volume>60</volume>(<issue>1</issue>): <fpage>55</fpage>–<lpage>73</lpage>.</mixed-citation></ref><ref id="B6"><mixed-citation xmlns:xlink="http://www.w3.org/1999/xlink" xlink:type="simple"><person-group><name name-style="western"><surname>Cholnoky</surname><given-names>BJ</given-names></name></person-group> (<year>1960</year>) Beiträge zur Kenntnis der Diatomeenflora von Natal (Südafrika). Nova Hedwigia 2(1/2): 1–128.</mixed-citation></ref><ref id="B40"><mixed-citation xmlns:xlink="http://www.w3.org/1999/xlink" xlink:type="simple"><person-group><name name-style="western"><surname>Straube</surname><given-names>A</given-names></name><name name-style="western"><surname>Tremarin</surname><given-names>PI</given-names></name><name name-style="western"><surname>Ludwig</surname><given-names>TAV</given-names></name></person-group> (<year>2017</year>) <article-title>Species of <italic><tp:taxon-name><tp:taxon-name-part taxon-name-part-type="genus">Luticola</tp:taxon-name-part></tp:taxon-name></italic> DG Mann (<tp:taxon-name><tp:taxon-name-part taxon-name-part-type="class">Bacillariophyceae</tp:taxon-name-part></tp:taxon-name>) in the Atlantic Forest rivers from southern Brazil.</article-title><source>Diatom Research</source><volume>32</volume>(<issue>4</issue>): <fpage>417</fpage>–<lpage>437</lpage>. <ext-link xlink:type="simple" ext-link-type="doi" xlink:href="10.1080/0269249X.2017.1389771">https://doi.org/10.1080/0269249X.2017.1389771</ext-link></mixed-citation></ref></ref-list></tp:taxon-treatment>
