# Supplementary material for: Marine and brackish Luticola D.G.Mann (Bacillariophyta) species from the Java Sea and South China Sea coasts with the description of three new species
Source: PhytoKeys. 2021 Oct 22;183:115–42. doi: 10.3897/phytokeys.183.71049 (PMC8556211; doi:10.3897/phytokeys.183.71049)
Supplement: XML Treatment for Luticola cribriareolata [file phytokeys.183.71049-treatment2.xml]

<!DOCTYPE tp:taxon-treatment
  PUBLIC "-//TaxonX//DTD Taxonomic Treatment Publishing DTD v0 20100105//EN" "tax-treatment-NSO.dtd">
<tp:taxon-treatment xmlns:tp="http://www.plazi.org/taxpub"><tp:treatment-meta><kwd-group><label>Taxon classification</label><kwd><named-content xmlns:xlink="http://www.w3.org/1999/xlink" content-type="kingdom">Plantae</named-content></kwd><kwd><named-content xmlns:xlink="http://www.w3.org/1999/xlink" content-type="order">Naviculales</named-content></kwd><kwd><named-content xmlns:xlink="http://www.w3.org/1999/xlink" content-type="family">Diadesmidaceae</named-content></kwd></kwd-group><mixed-citation publication-type="journal"><person-group><name><surname>Rybak</surname><given-names>Mateusz</given-names></name><name><surname>Witkowski</surname><given-names>Andrzej</given-names></name><name><surname>Peszek</surname><given-names>Łukasz</given-names></name><name><surname>Kociolek</surname><given-names>John P.</given-names></name><name><surname>Risjani</surname><given-names>Yenny</given-names></name><name><surname>Nguyen</surname><given-names>Duc Hung</given-names></name><name><surname>Zhang</surname><given-names>Jinpeng</given-names></name><name><surname>Yunianta</surname><given-names/></name><name><surname>Nguyen</surname><given-names>Van Duy</given-names></name><name><surname>Gastineau</surname><given-names>Romain</given-names></name><name><surname>Duong</surname><given-names>Thi Thuy</given-names></name><name><surname>Rosa</surname><given-names>Philippe</given-names></name><name><surname>Meleder</surname><given-names>Vona</given-names></name></person-group><article-title>Marine and brackish <italic><tp:taxon-name><tp:taxon-name-part taxon-name-part-type="genus" reg="Luticola">Luticola</tp:taxon-name-part></tp:taxon-name></italic> D.G.Mann (<tp:taxon-name><tp:taxon-name-part taxon-name-part-type="phylum">Bacillariophyta</tp:taxon-name-part></tp:taxon-name>) species from the Java Sea and South China Sea coasts with the description of three new species</article-title><source>PhytoKeys</source><day>22</day><month>10</month><year>2021</year><volume>183</volume><fpage>115</fpage><lpage>142</lpage><pub-id pub-id-type="doi">10.3897/phytokeys.183.71049</pub-id></mixed-citation></tp:treatment-meta><tp:nomenclature><tp:taxon-name>
                  <object-id xmlns:xlink="http://www.w3.org/1999/xlink" content-type="arpha" xlink:type="simple">BBB52AFC-1401-5C05-9CB7-83FCB52BC205</object-id>
                  <tp:taxon-name-part taxon-name-part-type="genus" reg="Luticola">Luticola</tp:taxon-name-part>
                  <tp:taxon-name-part taxon-name-part-type="species" reg="cribriareolata">cribriareolata</tp:taxon-name-part>
                </tp:taxon-name><tp:taxon-authority>M.Rybak, Witkowski, Risjani &amp; Yunianta</tp:taxon-authority><tp:taxon-status xmlns:xlink="http://www.w3.org/1999/xlink" xlink:type="simple">sp. nov.</tp:taxon-status></tp:nomenclature><tp:treatment-sec sec-type="description" id="SECID0EY1AE"><title>Description LM.</title><p>Valves elliptic-lanceolate to elliptic with rounded apices. Valves 9.8–28.3 μm in length, 6–11.6 μm in width (n = 30). Raphe filiform, axial area narrow at apices becoming broader towards valve middle part, expanding into asymmetrical central area, broader opposite the stigma and bordered by 2–3 areolae. Stigma present close to valve margin. Transapical striae easily distinguishable with <abbrev xmlns:xlink="http://www.w3.org/1999/xlink" xlink:title="light microscopy" id="ABBRID0E51AE" xlink:type="simple">LM</abbrev>, radiate throughout, 14–16 in 10 μm.</p></tp:treatment-sec><tp:treatment-sec sec-type="description" id="SECID0EC2AE"><title>Description SEM.</title><p>Valve surface flat with the transition to the mantle abrupt and marked with distinct hyaline stripe. Axial area narrow becoming broader toward the valve middle, expanding into the rectangular central area. Raphe filiform and straight, external proximal raphe endings close to each other, clearly bent to the valve primary side and associated with irregular in shape shallow grooves expanded in the direction opposite the stigma. External raphe distal ends strongly hooked on valve face and terminating in an indistinct groove in central area, at apical part of mantle. Valve mantle steep with a single row of oblong areolae. Girdle composed of a few copulae each with two rows of small circular pores. Internally, raphe branches straight, with proximal endings slightly bent. Internally, raphe terminates in a small helictoglossae. Transapical striae composed of 2–5 large areolae. Areolae on both valve face and valve mantle are deeply embedded, and occluded with reticulated cribra positioned on the inner valve surface. Within central area ghost areolae are often observed, oblong to strongly elongated in shape. Elongated stigma positioned close to margin of the valve primary side. Externally, stigma small and slightly elongated. Internal stigma opening with large-lipped structure. Internally, longitudinal channel visible, with small silica flap on site opposite to stigma. Internally, areolae and longitudinal channel occluded with irregular hymenate structure.</p></tp:treatment-sec><tp:treatment-sec sec-type="Holotype" id="SECID0EH2AE"><title>Holotype.</title><p>Slide SZCZ27007 stored in A. Witkowski Diatom Collection of the Institute of Marine and Environmental Sciences, University of Szczecin, represented here by Fig. 2AS.</p><fig id="F2" position="float" orientation="portrait"><object-id xmlns:xlink="http://www.w3.org/1999/xlink" content-type="doi" xlink:type="simple">10.3897/phytokeys.183.71049.figure2</object-id><object-id xmlns:xlink="http://www.w3.org/1999/xlink" content-type="arpha" xlink:type="simple">6CA223E0-6ECF-5B20-A776-639BE6BF9869</object-id><label>Figure 2.</label><caption><p><abbrev xmlns:xlink="http://www.w3.org/1999/xlink" xlink:title="light microscopy" id="ABBRID0EU2AE" xlink:type="simple">LM</abbrev> micrographs of size diminution series of <italic><tp:taxon-name><tp:taxon-name-part taxon-name-part-type="genus" reg="Luticola">Luticola</tp:taxon-name-part><tp:taxon-name-part taxon-name-part-type="species" reg="orientalis">orientalis</tp:taxon-name-part></tp:taxon-name></italic> M.Rybak, Peszek, JP.Zhang &amp; Witkowski sp. nov. (<bold>A–AH</bold>) and <italic><tp:taxon-name><tp:taxon-name-part taxon-name-part-type="genus" reg="Luticola">Luticola</tp:taxon-name-part><tp:taxon-name-part taxon-name-part-type="species" reg="cribriareolata">cribriareolata</tp:taxon-name-part></tp:taxon-name></italic> M.Rybak, Witkowski, Risjani &amp; Yunianta sp. nov. (<bold>AI–BM</bold>). Holotype specimen of <italic><tp:taxon-name><tp:taxon-name-part taxon-name-part-type="genus" reg="Luticola">Luticola</tp:taxon-name-part><tp:taxon-name-part taxon-name-part-type="species" reg="orientalis">orientalis</tp:taxon-name-part></tp:taxon-name></italic> sp. nov. – black frame (<bold>O</bold>). Holotype specimen of <italic><tp:taxon-name><tp:taxon-name-part taxon-name-part-type="genus" reg="Luticola">Luticola</tp:taxon-name-part><tp:taxon-name-part taxon-name-part-type="species" reg="cribriareolata">cribriareolata</tp:taxon-name-part></tp:taxon-name></italic> sp. nov. – black frame (<bold>AS</bold>). Scale bar: 10 µm.</p></caption><graphic xmlns:xlink="http://www.w3.org/1999/xlink" xlink:href="phytokeys-183-115-g003.jpg" position="float" orientation="portrait" xlink:type="simple" id="oo_601474.jpg"><uri content-type="original_file" xlink:type="simple">https://binary.pensoft.net/fig/601474</uri></graphic></fig></tp:treatment-sec><tp:treatment-sec sec-type="Isotype" id="SECID0ER4AE"><title>Isotype.</title><p>Slide no. 2018/425 and unmounted material with the same number at the University of Rzeszów, Poland.</p></tp:treatment-sec><tp:treatment-sec sec-type="type locality" id="SECID0EW4AE"><title>Type locality.</title><p>Indonesia. Java Island: Pantai Bentar in Probolinggo on the north coast, a periphyton from a boulder, <named-content xmlns:xlink="http://www.w3.org/1999/xlink" content-type="dwc:verbatimCoordinates" xlink:type="simple"><named-content content-type="geo-json" specific-use="{&#34;type&#34;:&#34;Point&#34;,&#34;coordinates&#34;:[113.276111,-7.778056]}" id="NCID0E64AE" xlink:type="simple">07°46'41"S, 113°16'34"E</named-content></named-content>, <italic>leg. Y. Risjani</italic>, <italic>Yunianta</italic> and <italic>A. Witkowski</italic>, <italic>1<sup>st</sup> March 2020</italic>.</p><fig id="F4" position="float" orientation="portrait"><object-id xmlns:xlink="http://www.w3.org/1999/xlink" content-type="doi" xlink:type="simple">10.3897/phytokeys.183.71049.figure4</object-id><object-id xmlns:xlink="http://www.w3.org/1999/xlink" content-type="arpha" xlink:type="simple">FABBB01D-49B7-53FB-B9A6-1E53AF33CBBE</object-id><label>Figure 4.</label><caption><p><abbrev xmlns:xlink="http://www.w3.org/1999/xlink" xlink:title="scanning electron microscope" id="ABBRID0EX5AE" xlink:type="simple">SEM</abbrev> pictures of <italic><tp:taxon-name><tp:taxon-name-part taxon-name-part-type="genus" reg="Luticola">Luticola</tp:taxon-name-part><tp:taxon-name-part taxon-name-part-type="species" reg="cribriareolata">cribriareolata</tp:taxon-name-part></tp:taxon-name></italic> M.Rybak, Witkowski, Risjani &amp; Yunianta sp. nov. External valve view (<bold>A–C, E–G</bold>), External view with cribrated mantle areolae <bold>C</bold> internal valve view (<bold>D, H–J</bold>). External details of distal raphe ending and areolae <bold>E</bold> proximal raphe endings with shallow grooves, and ghost areolae <bold>F</bold> proximal raphe endings with shallow grooves and stigma opening <bold>G</bold> internal details of raphe branch with distal raphe end and irregular hymenate structure <bold>H</bold> proximal raphe endings and longitudinal channel <bold>I</bold> proximal raphe endings and stigma opening <bold>J</bold>. Scale bars: 10 µm (<bold>A, C, D</bold>), 5 µm (<bold>B</bold>), 4 µm (<bold>E, I, J</bold>), 3 µm (<bold>F</bold>), 2 µm (<bold>G, H</bold>).</p></caption><graphic xmlns:xlink="http://www.w3.org/1999/xlink" xlink:href="phytokeys-183-115-g004.jpg" position="float" orientation="portrait" xlink:type="simple" id="oo_601475.jpg"><uri content-type="original_file" xlink:type="simple">https://binary.pensoft.net/fig/601475</uri></graphic></fig></tp:treatment-sec><tp:treatment-sec sec-type="etymology" id="SECID0EIAAG"><title>Etymology.</title><p>The species name is derived from its areola occlusions which are in the shape of reticulated cribra, hence the stem “cribr-” of the word “cribrum” is left, the connecting vowel “-i-” and “areolata” are added = <tp:taxon-name><tp:taxon-name-part taxon-name-part-type="genus" reg="Luticola"/><tp:taxon-name-part taxon-name-part-type="species" reg="cribriareolata">cribriareolata</tp:taxon-name-part></tp:taxon-name>.</p></tp:treatment-sec><tp:treatment-sec sec-type="distribution" id="SECID0EXAAG"><title>Distribution.</title><p>Observed thus far from the holotype sample SZCZ27007, and in periphyton from the plastic pier at Pantai Bentar in Probolinggo and in sample SZCZ27006 very close to the holotype habitat.</p></tp:treatment-sec><tp:treatment-sec sec-type="Taxonomic comment" id="SECID0E3AAG"><title>Taxonomic comment.</title><p><italic><tp:taxon-name><tp:taxon-name-part taxon-name-part-type="genus" reg="Luticola">Luticola</tp:taxon-name-part><tp:taxon-name-part taxon-name-part-type="species" reg="cribriareolata">cribriareolata</tp:taxon-name-part></tp:taxon-name></italic> has valve shape similar to <italic><tp:taxon-name><tp:taxon-name-part taxon-name-part-type="genus" reg="Luticola">Luticola</tp:taxon-name-part><tp:taxon-name-part taxon-name-part-type="species" reg="orientalis">orientalis</tp:taxon-name-part></tp:taxon-name></italic> sp. nov., however, the two species can be easily distinguished based on the stria density, which is coarser in <italic><tp:taxon-name><tp:taxon-name-part taxon-name-part-type="genus" reg="Luticola">L.</tp:taxon-name-part><tp:taxon-name-part taxon-name-part-type="species" reg="cribriareolata">cribriareolata</tp:taxon-name-part></tp:taxon-name></italic>. <italic><tp:taxon-name><tp:taxon-name-part taxon-name-part-type="genus" reg="Luticola">Luticola</tp:taxon-name-part><tp:taxon-name-part taxon-name-part-type="species" reg="cribriareolata">cribriareolata</tp:taxon-name-part></tp:taxon-name></italic> sp. nov. is also similar in terms of valve outline to <italic><tp:taxon-name><tp:taxon-name-part taxon-name-part-type="genus" reg="Luticola">L.</tp:taxon-name-part><tp:taxon-name-part taxon-name-part-type="species" reg="nosybeana">nosybeana</tp:taxon-name-part></tp:taxon-name></italic> and <italic><tp:taxon-name><tp:taxon-name-part taxon-name-part-type="genus" reg="Luticola">L.</tp:taxon-name-part><tp:taxon-name-part taxon-name-part-type="species" reg="madagascarensis">madagascarensis</tp:taxon-name-part></tp:taxon-name></italic> described from Nosy Be Island from NW Madagascar. The newly described species has simple proximal raphe endings, whereas both <italic><tp:taxon-name><tp:taxon-name-part taxon-name-part-type="genus" reg="Luticola">L.</tp:taxon-name-part><tp:taxon-name-part taxon-name-part-type="species" reg="madagascarensis">madagascarensis</tp:taxon-name-part></tp:taxon-name></italic> and <italic><tp:taxon-name><tp:taxon-name-part taxon-name-part-type="genus" reg="Luticola">L.</tp:taxon-name-part><tp:taxon-name-part taxon-name-part-type="species" reg="nosybeana">nosybeana</tp:taxon-name-part></tp:taxon-name></italic> have external proximal raphe endings with distinct grooves (<xref ref-type="bibr" rid="B3">Bąk et al. 2019</xref>) (Table <xref ref-type="table" rid="T2">2</xref>).</p></tp:treatment-sec><tp:treatment-sec><!--Section generated to contain objects referenced in tp:taxon-treatment.--><table-wrap id="T2" position="float" orientation="portrait"><label>Table 2.</label><caption><p>Morphological characteristics of all <italic><tp:taxon-name><tp:taxon-name-part taxon-name-part-type="genus" reg="Luticola">Luticola</tp:taxon-name-part></tp:taxon-name></italic> taxa listed here with comparisons to most similar brackish taxa based on literature data. Data marked with an asterisk (*) are obtained from photomicrographs.</p></caption><table id="TID0EE2BG" rules="all"><tbody><tr><th rowspan="1" colspan="1"/><th rowspan="1" colspan="1">Size [μm] Length/Width</th><th rowspan="1" colspan="1">Striae [in 10 μm]</th><th rowspan="1" colspan="1">Areolae characteristic</th><th rowspan="1" colspan="1">Proximal raphe endings</th><th rowspan="1" colspan="1">Distal raphe endings</th><th rowspan="1" colspan="1">Distribution</th><th rowspan="1" colspan="1">References</th></tr><tr><td rowspan="1" colspan="1">
                          <bold><italic><tp:taxon-name><tp:taxon-name-part taxon-name-part-type="genus" reg="Luticola">L.</tp:taxon-name-part><tp:taxon-name-part taxon-name-part-type="species" reg="orientalis">orientalis</tp:taxon-name-part></tp:taxon-name></italic> sp. nov.</bold>
                        </td><td rowspan="1" colspan="1">9.5–22.1/5.4–8.5</td><td rowspan="1" colspan="1">18–22</td><td rowspan="1" colspan="1">4–6 per striae, round or slightly elongated</td><td rowspan="1" colspan="1">slightly deflected, close to each other</td><td rowspan="1" colspan="1">hooked</td><td rowspan="1" colspan="1">Java, Hainan Island, Vietnam</td><td rowspan="1" colspan="1">this study</td></tr><tr><td rowspan="1" colspan="1">
                          <bold><italic><tp:taxon-name><tp:taxon-name-part taxon-name-part-type="genus" reg="Luticola">L.</tp:taxon-name-part><tp:taxon-name-part taxon-name-part-type="species" reg="cribriareolata">cribriareolata</tp:taxon-name-part></tp:taxon-name></italic> sp. nov.</bold>
                        </td><td rowspan="1" colspan="1">9.8–28.3/6.0–11.6</td><td rowspan="1" colspan="1">14–16</td><td rowspan="1" colspan="1">3–5 per striae, with deeply positioned cribrum</td><td rowspan="1" colspan="1">slightly deflected with long irregular thread-like grooves</td><td rowspan="1" colspan="1">hooked</td><td rowspan="1" colspan="1">Java</td><td rowspan="1" colspan="1">this study</td></tr><tr><td rowspan="1" colspan="1">
                          <bold><italic><tp:taxon-name><tp:taxon-name-part taxon-name-part-type="genus" reg="Luticola">L.</tp:taxon-name-part><tp:taxon-name-part taxon-name-part-type="species" reg="halongiana">halongiana</tp:taxon-name-part></tp:taxon-name></italic> sp. nov.</bold>
                        </td><td rowspan="1" colspan="1">9.9–22.1/5.4–7.7</td><td rowspan="1" colspan="1">20–24</td><td rowspan="1" colspan="1">3–4(5) per striae, round or slightly elongated</td><td rowspan="1" colspan="1">strongly deflected with small rounded groove</td><td rowspan="1" colspan="1">hooked</td><td rowspan="1" colspan="1">Vietnam, Java</td><td rowspan="1" colspan="1">this study</td></tr><tr><td rowspan="1" colspan="1">
                          <bold><italic><tp:taxon-name><tp:taxon-name-part taxon-name-part-type="genus" reg="Luticola">L.</tp:taxon-name-part><tp:taxon-name-part taxon-name-part-type="species" reg="belawanensis">belawanensis</tp:taxon-name-part></tp:taxon-name></italic></bold>
                        </td><td rowspan="1" colspan="1">8.4–19.0/6.1–9.0</td><td rowspan="1" colspan="1">18–21</td><td rowspan="1" colspan="1">3–4(5) per striae mainly slightly elongated</td><td rowspan="1" colspan="1">bent with small C-shaped or irregular grooves</td><td rowspan="1" colspan="1">hooked</td><td rowspan="1" colspan="1">Vietnam</td><td rowspan="1" colspan="1">this study</td></tr><tr><td rowspan="1" colspan="1"/><td rowspan="1" colspan="1">15.5–27.0/15.5–27</td><td rowspan="1" colspan="1">18–20</td><td rowspan="1" colspan="1">3–4 per striae</td><td rowspan="1" colspan="1">Deflected</td><td rowspan="1" colspan="1">–</td><td rowspan="1" colspan="1">Sumatra</td><td rowspan="1" colspan="1">
                          <xref ref-type="bibr" rid="B30">Levkov et al. 2013</xref>
                        </td></tr><tr><td rowspan="1" colspan="1"/><td rowspan="1" colspan="1">9–29/5–10</td><td rowspan="1" colspan="1">18–19</td><td rowspan="1" colspan="1">3–5 per striae*</td><td rowspan="1" colspan="1">–</td><td rowspan="1" colspan="1">–</td><td rowspan="1" colspan="1">Vietnam</td><td rowspan="1" colspan="1">
                          <xref ref-type="bibr" rid="B14">Glushchenko et al. 2017</xref>
                        </td></tr><tr><td rowspan="1" colspan="1">
                          <bold><italic><tp:taxon-name><tp:taxon-name-part taxon-name-part-type="genus" reg="Luticola">L.</tp:taxon-name-part><tp:taxon-name-part taxon-name-part-type="species" reg="celebesica">celebesica</tp:taxon-name-part></tp:taxon-name></italic></bold>
                        </td><td rowspan="1" colspan="1">10.6–27.1/7.3–13.1</td><td rowspan="1" colspan="1">17–19</td><td rowspan="1" colspan="1">4–6 per striae</td><td rowspan="1" colspan="1">Deflected</td><td rowspan="1" colspan="1">hooked</td><td rowspan="1" colspan="1">Vietnam</td><td rowspan="1" colspan="1">this study</td></tr><tr><td rowspan="1" colspan="1"/><td rowspan="1" colspan="1">11.5–39.0/11.5–39.0</td><td rowspan="1" colspan="1">18–21</td><td rowspan="1" colspan="1">(4)5–6 per striae</td><td rowspan="1" colspan="1">deflected</td><td rowspan="1" colspan="1">hooked</td><td rowspan="1" colspan="1">Sulawesi</td><td rowspan="1" colspan="1">
                          <xref ref-type="bibr" rid="B30">Levkov et al. 2013</xref>
                        </td></tr><tr><td rowspan="1" colspan="1">
                          <bold><italic><tp:taxon-name><tp:taxon-name-part taxon-name-part-type="genus" reg="Luticola">L.</tp:taxon-name-part><tp:taxon-name-part taxon-name-part-type="species" reg="nosybeana">nosybeana</tp:taxon-name-part></tp:taxon-name></italic></bold>
                        </td><td rowspan="1" colspan="1">9–27/6.0–10.5</td><td rowspan="1" colspan="1">20–24</td><td rowspan="1" colspan="1">4–5 per striae, round to elliptic</td><td rowspan="1" colspan="1">with irregular “insect-antennae-like” or “butterfly-like” grooves</td><td rowspan="1" colspan="1">hooked</td><td rowspan="1" colspan="1">Madagascar</td><td rowspan="1" colspan="1">
                          <xref ref-type="bibr" rid="B3">Bąk et al. 2019</xref>
                        </td></tr><tr><td rowspan="1" colspan="1">
                          <bold><italic><tp:taxon-name><tp:taxon-name-part taxon-name-part-type="genus" reg="Luticola">L.</tp:taxon-name-part><tp:taxon-name-part taxon-name-part-type="species" reg="madagascarensis">madagascarensis</tp:taxon-name-part></tp:taxon-name></italic></bold>
                        </td><td rowspan="1" colspan="1">13.0–22.5/6.0–7.5</td><td rowspan="1" colspan="1">20–24</td><td rowspan="1" colspan="1">3–4 per striae, round to elliptic or slit-like</td><td rowspan="1" colspan="1">with L-shaped grooves</td><td rowspan="1" colspan="1">hooked</td><td rowspan="1" colspan="1">Madagascar</td><td rowspan="1" colspan="1">
                          <xref ref-type="bibr" rid="B3">Bąk et al. 2019</xref>
                        </td></tr><tr><td rowspan="1" colspan="1">
                          <bold><italic><tp:taxon-name><tp:taxon-name-part taxon-name-part-type="genus" reg="Luticola">L.</tp:taxon-name-part><tp:taxon-name-part taxon-name-part-type="species" reg="inserata">inserata</tp:taxon-name-part></tp:taxon-name></italic></bold>
                        </td><td rowspan="1" colspan="1">12.2–33.5/8.2–14.0</td><td rowspan="1" colspan="1">15–20</td><td rowspan="1" colspan="1">4–5 per striae, round to elongated with small spines on margin</td><td rowspan="1" colspan="1">bent with irregular thread-like grooves</td><td rowspan="1" colspan="1">hooked</td><td rowspan="1" colspan="1">Vietnam</td><td rowspan="1" colspan="1">this study</td></tr><tr><td rowspan="1" colspan="1"/><td rowspan="1" colspan="1">23–28/12</td><td rowspan="1" colspan="1">18</td><td rowspan="1" colspan="1">–</td><td rowspan="1" colspan="1">–</td><td rowspan="1" colspan="1">–</td><td rowspan="1" colspan="1">Sumatra</td><td rowspan="1" colspan="1">
                          <xref ref-type="bibr" rid="B23">Hustedt 1955</xref>
                        </td></tr><tr><td rowspan="1" colspan="1"/><td rowspan="1" colspan="1">18–28/10.0–13.5</td><td rowspan="1" colspan="1">16–19</td><td rowspan="1" colspan="1">5–6 per striae, round to elongated</td><td rowspan="1" colspan="1">deflected</td><td rowspan="1" colspan="1">hooked</td><td rowspan="1" colspan="1">Indonesia, Australia</td><td rowspan="1" colspan="1">
                          <xref ref-type="bibr" rid="B30">Levkov et al. 2013</xref>
                        </td></tr><tr><td rowspan="1" colspan="1"/><td rowspan="1" colspan="1">15–25/9–12</td><td rowspan="1" colspan="1">20</td><td rowspan="1" colspan="1">4–6 per striae, round to elongated*</td><td rowspan="1" colspan="1">–</td><td rowspan="1" colspan="1">–</td><td rowspan="1" colspan="1">Vietnam</td><td rowspan="1" colspan="1">
                          <xref ref-type="bibr" rid="B14">Glushchenko et al. 2017</xref>
                        </td></tr><tr><td rowspan="1" colspan="1">
                          <bold><italic><tp:taxon-name><tp:taxon-name-part taxon-name-part-type="genus" reg="Luticola">L.</tp:taxon-name-part><tp:taxon-name-part taxon-name-part-type="species" reg="seposita">seposita</tp:taxon-name-part></tp:taxon-name></italic></bold>
                        </td><td rowspan="1" colspan="1">16.8–24.4/9.5–12.4</td><td rowspan="1" colspan="1">14–17</td><td rowspan="1" colspan="1">4–5 per striae, round to slightly elongated areolae</td><td rowspan="1" colspan="1">bent, with small C-shaped grooves</td><td rowspan="1" colspan="1">hooked</td><td rowspan="1" colspan="1">Hainan Island</td><td rowspan="1" colspan="1">this study</td></tr><tr><td rowspan="1" colspan="1"/><td rowspan="1" colspan="1">23/11</td><td rowspan="1" colspan="1">16–18</td><td rowspan="1" colspan="1">–</td><td rowspan="1" colspan="1">bent</td><td rowspan="1" colspan="1">bent slightly S-shaped</td><td rowspan="1" colspan="1">Sulawesi</td><td rowspan="1" colspan="1">
                          <xref ref-type="bibr" rid="B22">Hustedt 1942</xref>
                        </td></tr><tr><td rowspan="1" colspan="1"/><td rowspan="1" colspan="1">18–24/10–12</td><td rowspan="1" colspan="1">18–21</td><td rowspan="1" colspan="1">4–5 per striae, transapically elongated</td><td rowspan="1" colspan="1">Hook-shaped</td><td rowspan="1" colspan="1">hooked</td><td rowspan="1" colspan="1">–</td><td rowspan="1" colspan="1">
                          <xref ref-type="bibr" rid="B30">Levkov et al. 2013</xref>
                        </td></tr><tr><td rowspan="1" colspan="1">
                          <bold><italic><tp:taxon-name><tp:taxon-name-part taxon-name-part-type="genus" reg="Luticola">L.</tp:taxon-name-part><tp:taxon-name-part taxon-name-part-type="species" reg="tropica">tropica</tp:taxon-name-part></tp:taxon-name></italic></bold>
                        </td><td rowspan="1" colspan="1">11.8–21.2/7.5–11.1</td><td rowspan="1" colspan="1">17–20</td><td rowspan="1" colspan="1">4–5 per striae</td><td rowspan="1" colspan="1">clearly bent with long irregular thread-like grooves</td><td rowspan="1" colspan="1">hooked</td><td rowspan="1" colspan="1">Hainan Island, Vietnam</td><td rowspan="1" colspan="1">this study</td></tr><tr><td rowspan="1" colspan="1"/><td rowspan="1" colspan="1">12–22/7–9</td><td rowspan="1" colspan="1">20</td><td rowspan="1" colspan="1">–</td><td rowspan="1" colspan="1">–</td><td rowspan="1" colspan="1">–</td><td rowspan="1" colspan="1">South Africa</td><td rowspan="1" colspan="1">
                          <xref ref-type="bibr" rid="B6">Cholnoky 1960</xref>
                        </td></tr><tr><td rowspan="1" colspan="1"/><td rowspan="1" colspan="1">15.5–24.0/8–11–5</td><td rowspan="1" colspan="1">20–24</td><td rowspan="1" colspan="1">4–5 per striae, round to transversally elongated</td><td rowspan="1" colspan="1">Bent and expanded into central pores</td><td rowspan="1" colspan="1">hooked</td><td rowspan="1" colspan="1">–</td><td rowspan="1" colspan="1">
                          <xref ref-type="bibr" rid="B30">Levkov et al. 2013</xref>
                        </td></tr><tr><td rowspan="1" colspan="1"/><td rowspan="1" colspan="1">11–24/7–9</td><td rowspan="1" colspan="1">20–24</td><td rowspan="1" colspan="1">4–5 per striae*</td><td rowspan="1" colspan="1">–</td><td rowspan="1" colspan="1">–</td><td rowspan="1" colspan="1">Vietnam</td><td rowspan="1" colspan="1">
                          <xref ref-type="bibr" rid="B14">Glushchenko et al. 2017</xref>
                        </td></tr><tr><td rowspan="1" colspan="1"/><td rowspan="1" colspan="1">8.8–19.8/6.3–10.3</td><td rowspan="1" colspan="1">16–18</td><td rowspan="1" colspan="1">4–5 per striae, round or slightly elongated*</td><td rowspan="1" colspan="1">slightly deflected with long irregular thread-like grooves*</td><td rowspan="1" colspan="1">hooked*</td><td rowspan="1" colspan="1">Brazil</td><td rowspan="1" colspan="1">
                          <xref ref-type="bibr" rid="B40">Straube et al. 2017</xref>
                        </td></tr></tbody></table></table-wrap></tp:treatment-sec><ref-list><ref id="B3"><mixed-citation xmlns:xlink="http://www.w3.org/1999/xlink" xlink:type="simple"><person-group><name name-style="western"><surname>Bąk</surname><given-names>M</given-names></name><name name-style="western"><surname>Kryk</surname><given-names>A</given-names></name><name name-style="western"><surname>Peszek</surname><given-names>Ł</given-names></name><name name-style="western"><surname>Kociolek</surname><given-names>JP</given-names></name><name name-style="western"><surname>Bemiasa</surname><given-names>J</given-names></name><name name-style="western"><surname>Bemanaja</surname><given-names>E</given-names></name></person-group> (<year>2019</year>) <article-title>New and interesting <italic><tp:taxon-name><tp:taxon-name-part taxon-name-part-type="genus">Luticola</tp:taxon-name-part></tp:taxon-name></italic> species (<tp:taxon-name><tp:taxon-name-part taxon-name-part-type="phylum">Bacillariophyta</tp:taxon-name-part></tp:taxon-name>) from the mangroves of Nosy Be Island, NW Madagascar.</article-title><source>International Journal of Oceanography and Hydrobiology</source><volume>48</volume>(<issue>1</issue>): <fpage>13</fpage>–<lpage>22</lpage>. <ext-link xlink:type="simple" ext-link-type="doi" xlink:href="10.2478/ohs-2019-0002">https://doi.org/10.2478/ohs-2019-0002</ext-link></mixed-citation></ref><ref id="B30"><mixed-citation xmlns:xlink="http://www.w3.org/1999/xlink" xlink:type="simple"><person-group><name name-style="western"><surname>Levkov</surname><given-names>Z</given-names></name><name name-style="western"><surname>Metzeltin</surname><given-names>D</given-names></name><name name-style="western"><surname>Pavlov</surname><given-names>A</given-names></name></person-group> (<year>2013</year>) <source><italic><tp:taxon-name><tp:taxon-name-part taxon-name-part-type="genus">Luticola</tp:taxon-name-part></tp:taxon-name></italic> and <italic><tp:taxon-name><tp:taxon-name-part taxon-name-part-type="genus">Luticolopsis</tp:taxon-name-part></tp:taxon-name></italic>. In: H. Lange-Bertalot (Ed.) Diatoms of Europe. Vol. 7.</source><publisher-name>Koeltz Scientific Books</publisher-name>, <publisher-loc>Köningstein</publisher-loc>, <size units="page">698 pp</size>.</mixed-citation></ref><ref id="B14"><mixed-citation xmlns:xlink="http://www.w3.org/1999/xlink" xlink:type="simple"><person-group><name name-style="western"><surname>Glushchenko</surname><given-names>AM</given-names></name><name name-style="western"><surname>Kulikovskiy</surname><given-names>MS</given-names></name><name name-style="western"><surname>Kociolek</surname><given-names>JP</given-names></name></person-group> (<year>2017</year>) <article-title>New and interesting species from the genus <italic><tp:taxon-name><tp:taxon-name-part taxon-name-part-type="genus">Luticola</tp:taxon-name-part></tp:taxon-name></italic> (<tp:taxon-name><tp:taxon-name-part taxon-name-part-type="class">Bacillariophyceae</tp:taxon-name-part></tp:taxon-name>) in waterbodies of Southeastern Asia. Nova Hedwigia.</article-title><source>Beiheft</source><volume>146</volume>: <fpage>157</fpage>–<lpage>173</lpage>. <ext-link xlink:type="simple" ext-link-type="doi" xlink:href="10.1127/1438-9134/2017/157">https://doi.org/10.1127/1438-9134/2017/157</ext-link></mixed-citation></ref><ref id="B23"><mixed-citation xmlns:xlink="http://www.w3.org/1999/xlink" xlink:type="simple"><person-group><name name-style="western"><surname>Hustedt</surname><given-names>F</given-names></name></person-group> (<year>1955</year>) <article-title>Neue und wenig bekannte Diatomeen. VII.</article-title><source>Berichte der Deutschen Botanischen Gesellschaft</source><volume>68</volume>: <fpage>121</fpage>–<lpage>132</lpage>.</mixed-citation></ref><ref id="B22"><mixed-citation xmlns:xlink="http://www.w3.org/1999/xlink" xlink:type="simple"><person-group><name name-style="western"><surname>Hustedt</surname><given-names>F</given-names></name></person-group> (<year>1942</year>) <article-title>Aërophile Diatomeen in der nordwestdeutschen Flora.</article-title><source>Berichte der Deutschen Botanischen Gesellschaft</source><volume>60</volume>(<issue>1</issue>): <fpage>55</fpage>–<lpage>73</lpage>.</mixed-citation></ref><ref id="B6"><mixed-citation xmlns:xlink="http://www.w3.org/1999/xlink" xlink:type="simple"><person-group><name name-style="western"><surname>Cholnoky</surname><given-names>BJ</given-names></name></person-group> (<year>1960</year>) Beiträge zur Kenntnis der Diatomeenflora von Natal (Südafrika). Nova Hedwigia 2(1/2): 1–128.</mixed-citation></ref><ref id="B40"><mixed-citation xmlns:xlink="http://www.w3.org/1999/xlink" xlink:type="simple"><person-group><name name-style="western"><surname>Straube</surname><given-names>A</given-names></name><name name-style="western"><surname>Tremarin</surname><given-names>PI</given-names></name><name name-style="western"><surname>Ludwig</surname><given-names>TAV</given-names></name></person-group> (<year>2017</year>) <article-title>Species of <italic><tp:taxon-name><tp:taxon-name-part taxon-name-part-type="genus">Luticola</tp:taxon-name-part></tp:taxon-name></italic> DG Mann (<tp:taxon-name><tp:taxon-name-part taxon-name-part-type="class">Bacillariophyceae</tp:taxon-name-part></tp:taxon-name>) in the Atlantic Forest rivers from southern Brazil.</article-title><source>Diatom Research</source><volume>32</volume>(<issue>4</issue>): <fpage>417</fpage>–<lpage>437</lpage>. <ext-link xlink:type="simple" ext-link-type="doi" xlink:href="10.1080/0269249X.2017.1389771">https://doi.org/10.1080/0269249X.2017.1389771</ext-link></mixed-citation></ref></ref-list></tp:taxon-treatment>
