# Supplementary material for: Marine and brackish Luticola D.G.Mann (Bacillariophyta) species from the Java Sea and South China Sea coasts with the description of three new species
Source: PhytoKeys. 2021 Oct 22;183:115–42. doi: 10.3897/phytokeys.183.71049 (PMC8556211; doi:10.3897/phytokeys.183.71049)
Supplement: XML Treatment for Luticola halongiana [file phytokeys.183.71049-treatment3.xml]

<!DOCTYPE tp:taxon-treatment
  PUBLIC "-//TaxonX//DTD Taxonomic Treatment Publishing DTD v0 20100105//EN" "tax-treatment-NSO.dtd">
<tp:taxon-treatment xmlns:tp="http://www.plazi.org/taxpub"><tp:treatment-meta><kwd-group><label>Taxon classification</label><kwd><named-content xmlns:xlink="http://www.w3.org/1999/xlink" content-type="kingdom">Plantae</named-content></kwd><kwd><named-content xmlns:xlink="http://www.w3.org/1999/xlink" content-type="order">Naviculales</named-content></kwd><kwd><named-content xmlns:xlink="http://www.w3.org/1999/xlink" content-type="family">Diadesmidaceae</named-content></kwd></kwd-group><mixed-citation publication-type="journal"><person-group><name><surname>Rybak</surname><given-names>Mateusz</given-names></name><name><surname>Witkowski</surname><given-names>Andrzej</given-names></name><name><surname>Peszek</surname><given-names>Łukasz</given-names></name><name><surname>Kociolek</surname><given-names>John P.</given-names></name><name><surname>Risjani</surname><given-names>Yenny</given-names></name><name><surname>Nguyen</surname><given-names>Duc Hung</given-names></name><name><surname>Zhang</surname><given-names>Jinpeng</given-names></name><name><surname>Yunianta</surname><given-names/></name><name><surname>Nguyen</surname><given-names>Van Duy</given-names></name><name><surname>Gastineau</surname><given-names>Romain</given-names></name><name><surname>Duong</surname><given-names>Thi Thuy</given-names></name><name><surname>Rosa</surname><given-names>Philippe</given-names></name><name><surname>Meleder</surname><given-names>Vona</given-names></name></person-group><article-title>Marine and brackish <italic><tp:taxon-name><tp:taxon-name-part taxon-name-part-type="genus" reg="Luticola">Luticola</tp:taxon-name-part></tp:taxon-name></italic> D.G.Mann (<tp:taxon-name><tp:taxon-name-part taxon-name-part-type="phylum">Bacillariophyta</tp:taxon-name-part></tp:taxon-name>) species from the Java Sea and South China Sea coasts with the description of three new species</article-title><source>PhytoKeys</source><day>22</day><month>10</month><year>2021</year><volume>183</volume><fpage>115</fpage><lpage>142</lpage><pub-id pub-id-type="doi">10.3897/phytokeys.183.71049</pub-id></mixed-citation></tp:treatment-meta><tp:nomenclature><tp:taxon-name>
                  <object-id xmlns:xlink="http://www.w3.org/1999/xlink" content-type="arpha" xlink:type="simple">9F289AD4-A885-5E3E-A510-E17A4D0BF91D</object-id>
                  <tp:taxon-name-part taxon-name-part-type="genus" reg="Luticola">Luticola</tp:taxon-name-part>
                  <tp:taxon-name-part taxon-name-part-type="species" reg="halongiana">halongiana</tp:taxon-name-part>
                </tp:taxon-name><tp:taxon-authority>Witkowski, M.Rybak, H-D.Nguyen &amp; D-V.Nguyen</tp:taxon-authority><tp:taxon-status xmlns:xlink="http://www.w3.org/1999/xlink" xlink:type="simple">sp. nov.</tp:taxon-status><xref ref-type="fig" rid="F5">Figure 5</xref></tp:nomenclature><tp:treatment-sec sec-type="description" id="SECID0ELFAG"><title>Description LM.</title><p>Valves rhombic-eliptic to rhombic-lanceolate with broadly rounded to slightly protracted apices in larger specimens, 9.9–22.1 μm in length and 5.4–7.7 μm in width (n = 30). Raphe filiform, slightly bent, axial area narrow, expanding into rectangular to bow-tie shaped central area bordered by 3–4 areolae. Stigma round, present near the valve margin. Transapical striae radiate throughout, 20–24 in 10 μm.</p></tp:treatment-sec><tp:treatment-sec sec-type="description" id="SECID0EQFAG"><title>Description SEM.</title><p>Valve face flat, the transition from valve face to the mantle abrupt, marked with distinct hyaline stripe. Axial area narrow linear, slightly broadened towards the valve middle, expanding into the bow-tie shaped central area with slit like opening of stigma bordered by 3–4 small, rounded areolae. Raphe filiform and straight. Raphe branches very slightly bent with external proximal raphe endings strongly deflected to the valve primary side (opposite to stigma) with small, rounded grooves on the stigma-bearing side. External distal raphe ends slightly hooked and terminate on the apex valve mantle. The valve mantle bearing one row of oblong areola. Internally, raphe straight, with proximal endings slightly bent, and distal raphe endings terminating in small helictoglossae. Transapical striae composed by 3–4(5) round to slightly elongate areolae. Internally, areolae covered by hymen forming continuous strip. Internal stigma opening with circular lipped structure. Internally, longitudal channel visible, with small silica flap on site opposite to stigma.</p><table-wrap id="T2" position="float" orientation="portrait"><label>Table 2.</label><caption><p>Morphological characteristics of all <italic><tp:taxon-name><tp:taxon-name-part taxon-name-part-type="genus" reg="Luticola">Luticola</tp:taxon-name-part></tp:taxon-name></italic> taxa listed here with comparisons to most similar brackish taxa based on literature data. Data marked with an asterisk (*) are obtained from photomicrographs.</p></caption><table id="TID0EE2BG" rules="all"><tbody><tr><th rowspan="1" colspan="1"/><th rowspan="1" colspan="1">Size [μm] Length/Width</th><th rowspan="1" colspan="1">Striae [in 10 μm]</th><th rowspan="1" colspan="1">Areolae characteristic</th><th rowspan="1" colspan="1">Proximal raphe endings</th><th rowspan="1" colspan="1">Distal raphe endings</th><th rowspan="1" colspan="1">Distribution</th><th rowspan="1" colspan="1">References</th></tr><tr><td rowspan="1" colspan="1">
                          <bold><italic><tp:taxon-name><tp:taxon-name-part taxon-name-part-type="genus" reg="Luticola">L.</tp:taxon-name-part><tp:taxon-name-part taxon-name-part-type="species" reg="orientalis">orientalis</tp:taxon-name-part></tp:taxon-name></italic> sp. nov.</bold>
                        </td><td rowspan="1" colspan="1">9.5–22.1/5.4–8.5</td><td rowspan="1" colspan="1">18–22</td><td rowspan="1" colspan="1">4–6 per striae, round or slightly elongated</td><td rowspan="1" colspan="1">slightly deflected, close to each other</td><td rowspan="1" colspan="1">hooked</td><td rowspan="1" colspan="1">Java, Hainan Island, Vietnam</td><td rowspan="1" colspan="1">this study</td></tr><tr><td rowspan="1" colspan="1">
                          <bold><italic><tp:taxon-name><tp:taxon-name-part taxon-name-part-type="genus" reg="Luticola">L.</tp:taxon-name-part><tp:taxon-name-part taxon-name-part-type="species" reg="cribriareolata">cribriareolata</tp:taxon-name-part></tp:taxon-name></italic> sp. nov.</bold>
                        </td><td rowspan="1" colspan="1">9.8–28.3/6.0–11.6</td><td rowspan="1" colspan="1">14–16</td><td rowspan="1" colspan="1">3–5 per striae, with deeply positioned cribrum</td><td rowspan="1" colspan="1">slightly deflected with long irregular thread-like grooves</td><td rowspan="1" colspan="1">hooked</td><td rowspan="1" colspan="1">Java</td><td rowspan="1" colspan="1">this study</td></tr><tr><td rowspan="1" colspan="1">
                          <bold><italic><tp:taxon-name><tp:taxon-name-part taxon-name-part-type="genus" reg="Luticola">L.</tp:taxon-name-part><tp:taxon-name-part taxon-name-part-type="species" reg="halongiana">halongiana</tp:taxon-name-part></tp:taxon-name></italic> sp. nov.</bold>
                        </td><td rowspan="1" colspan="1">9.9–22.1/5.4–7.7</td><td rowspan="1" colspan="1">20–24</td><td rowspan="1" colspan="1">3–4(5) per striae, round or slightly elongated</td><td rowspan="1" colspan="1">strongly deflected with small rounded groove</td><td rowspan="1" colspan="1">hooked</td><td rowspan="1" colspan="1">Vietnam, Java</td><td rowspan="1" colspan="1">this study</td></tr><tr><td rowspan="1" colspan="1">
                          <bold><italic><tp:taxon-name><tp:taxon-name-part taxon-name-part-type="genus" reg="Luticola">L.</tp:taxon-name-part><tp:taxon-name-part taxon-name-part-type="species" reg="belawanensis">belawanensis</tp:taxon-name-part></tp:taxon-name></italic></bold>
                        </td><td rowspan="1" colspan="1">8.4–19.0/6.1–9.0</td><td rowspan="1" colspan="1">18–21</td><td rowspan="1" colspan="1">3–4(5) per striae mainly slightly elongated</td><td rowspan="1" colspan="1">bent with small C-shaped or irregular grooves</td><td rowspan="1" colspan="1">hooked</td><td rowspan="1" colspan="1">Vietnam</td><td rowspan="1" colspan="1">this study</td></tr><tr><td rowspan="1" colspan="1"/><td rowspan="1" colspan="1">15.5–27.0/15.5–27</td><td rowspan="1" colspan="1">18–20</td><td rowspan="1" colspan="1">3–4 per striae</td><td rowspan="1" colspan="1">Deflected</td><td rowspan="1" colspan="1">–</td><td rowspan="1" colspan="1">Sumatra</td><td rowspan="1" colspan="1">
                          <xref ref-type="bibr" rid="B30">Levkov et al. 2013</xref>
                        </td></tr><tr><td rowspan="1" colspan="1"/><td rowspan="1" colspan="1">9–29/5–10</td><td rowspan="1" colspan="1">18–19</td><td rowspan="1" colspan="1">3–5 per striae*</td><td rowspan="1" colspan="1">–</td><td rowspan="1" colspan="1">–</td><td rowspan="1" colspan="1">Vietnam</td><td rowspan="1" colspan="1">
                          <xref ref-type="bibr" rid="B14">Glushchenko et al. 2017</xref>
                        </td></tr><tr><td rowspan="1" colspan="1">
                          <bold><italic><tp:taxon-name><tp:taxon-name-part taxon-name-part-type="genus" reg="Luticola">L.</tp:taxon-name-part><tp:taxon-name-part taxon-name-part-type="species" reg="celebesica">celebesica</tp:taxon-name-part></tp:taxon-name></italic></bold>
                        </td><td rowspan="1" colspan="1">10.6–27.1/7.3–13.1</td><td rowspan="1" colspan="1">17–19</td><td rowspan="1" colspan="1">4–6 per striae</td><td rowspan="1" colspan="1">Deflected</td><td rowspan="1" colspan="1">hooked</td><td rowspan="1" colspan="1">Vietnam</td><td rowspan="1" colspan="1">this study</td></tr><tr><td rowspan="1" colspan="1"/><td rowspan="1" colspan="1">11.5–39.0/11.5–39.0</td><td rowspan="1" colspan="1">18–21</td><td rowspan="1" colspan="1">(4)5–6 per striae</td><td rowspan="1" colspan="1">deflected</td><td rowspan="1" colspan="1">hooked</td><td rowspan="1" colspan="1">Sulawesi</td><td rowspan="1" colspan="1">
                          <xref ref-type="bibr" rid="B30">Levkov et al. 2013</xref>
                        </td></tr><tr><td rowspan="1" colspan="1">
                          <bold><italic><tp:taxon-name><tp:taxon-name-part taxon-name-part-type="genus" reg="Luticola">L.</tp:taxon-name-part><tp:taxon-name-part taxon-name-part-type="species" reg="nosybeana">nosybeana</tp:taxon-name-part></tp:taxon-name></italic></bold>
                        </td><td rowspan="1" colspan="1">9–27/6.0–10.5</td><td rowspan="1" colspan="1">20–24</td><td rowspan="1" colspan="1">4–5 per striae, round to elliptic</td><td rowspan="1" colspan="1">with irregular “insect-antennae-like” or “butterfly-like” grooves</td><td rowspan="1" colspan="1">hooked</td><td rowspan="1" colspan="1">Madagascar</td><td rowspan="1" colspan="1">
                          <xref ref-type="bibr" rid="B3">Bąk et al. 2019</xref>
                        </td></tr><tr><td rowspan="1" colspan="1">
                          <bold><italic><tp:taxon-name><tp:taxon-name-part taxon-name-part-type="genus" reg="Luticola">L.</tp:taxon-name-part><tp:taxon-name-part taxon-name-part-type="species" reg="madagascarensis">madagascarensis</tp:taxon-name-part></tp:taxon-name></italic></bold>
                        </td><td rowspan="1" colspan="1">13.0–22.5/6.0–7.5</td><td rowspan="1" colspan="1">20–24</td><td rowspan="1" colspan="1">3–4 per striae, round to elliptic or slit-like</td><td rowspan="1" colspan="1">with L-shaped grooves</td><td rowspan="1" colspan="1">hooked</td><td rowspan="1" colspan="1">Madagascar</td><td rowspan="1" colspan="1">
                          <xref ref-type="bibr" rid="B3">Bąk et al. 2019</xref>
                        </td></tr><tr><td rowspan="1" colspan="1">
                          <bold><italic><tp:taxon-name><tp:taxon-name-part taxon-name-part-type="genus" reg="Luticola">L.</tp:taxon-name-part><tp:taxon-name-part taxon-name-part-type="species" reg="inserata">inserata</tp:taxon-name-part></tp:taxon-name></italic></bold>
                        </td><td rowspan="1" colspan="1">12.2–33.5/8.2–14.0</td><td rowspan="1" colspan="1">15–20</td><td rowspan="1" colspan="1">4–5 per striae, round to elongated with small spines on margin</td><td rowspan="1" colspan="1">bent with irregular thread-like grooves</td><td rowspan="1" colspan="1">hooked</td><td rowspan="1" colspan="1">Vietnam</td><td rowspan="1" colspan="1">this study</td></tr><tr><td rowspan="1" colspan="1"/><td rowspan="1" colspan="1">23–28/12</td><td rowspan="1" colspan="1">18</td><td rowspan="1" colspan="1">–</td><td rowspan="1" colspan="1">–</td><td rowspan="1" colspan="1">–</td><td rowspan="1" colspan="1">Sumatra</td><td rowspan="1" colspan="1">
                          <xref ref-type="bibr" rid="B23">Hustedt 1955</xref>
                        </td></tr><tr><td rowspan="1" colspan="1"/><td rowspan="1" colspan="1">18–28/10.0–13.5</td><td rowspan="1" colspan="1">16–19</td><td rowspan="1" colspan="1">5–6 per striae, round to elongated</td><td rowspan="1" colspan="1">deflected</td><td rowspan="1" colspan="1">hooked</td><td rowspan="1" colspan="1">Indonesia, Australia</td><td rowspan="1" colspan="1">
                          <xref ref-type="bibr" rid="B30">Levkov et al. 2013</xref>
                        </td></tr><tr><td rowspan="1" colspan="1"/><td rowspan="1" colspan="1">15–25/9–12</td><td rowspan="1" colspan="1">20</td><td rowspan="1" colspan="1">4–6 per striae, round to elongated*</td><td rowspan="1" colspan="1">–</td><td rowspan="1" colspan="1">–</td><td rowspan="1" colspan="1">Vietnam</td><td rowspan="1" colspan="1">
                          <xref ref-type="bibr" rid="B14">Glushchenko et al. 2017</xref>
                        </td></tr><tr><td rowspan="1" colspan="1">
                          <bold><italic><tp:taxon-name><tp:taxon-name-part taxon-name-part-type="genus" reg="Luticola">L.</tp:taxon-name-part><tp:taxon-name-part taxon-name-part-type="species" reg="seposita">seposita</tp:taxon-name-part></tp:taxon-name></italic></bold>
                        </td><td rowspan="1" colspan="1">16.8–24.4/9.5–12.4</td><td rowspan="1" colspan="1">14–17</td><td rowspan="1" colspan="1">4–5 per striae, round to slightly elongated areolae</td><td rowspan="1" colspan="1">bent, with small C-shaped grooves</td><td rowspan="1" colspan="1">hooked</td><td rowspan="1" colspan="1">Hainan Island</td><td rowspan="1" colspan="1">this study</td></tr><tr><td rowspan="1" colspan="1"/><td rowspan="1" colspan="1">23/11</td><td rowspan="1" colspan="1">16–18</td><td rowspan="1" colspan="1">–</td><td rowspan="1" colspan="1">bent</td><td rowspan="1" colspan="1">bent slightly S-shaped</td><td rowspan="1" colspan="1">Sulawesi</td><td rowspan="1" colspan="1">
                          <xref ref-type="bibr" rid="B22">Hustedt 1942</xref>
                        </td></tr><tr><td rowspan="1" colspan="1"/><td rowspan="1" colspan="1">18–24/10–12</td><td rowspan="1" colspan="1">18–21</td><td rowspan="1" colspan="1">4–5 per striae, transapically elongated</td><td rowspan="1" colspan="1">Hook-shaped</td><td rowspan="1" colspan="1">hooked</td><td rowspan="1" colspan="1">–</td><td rowspan="1" colspan="1">
                          <xref ref-type="bibr" rid="B30">Levkov et al. 2013</xref>
                        </td></tr><tr><td rowspan="1" colspan="1">
                          <bold><italic><tp:taxon-name><tp:taxon-name-part taxon-name-part-type="genus" reg="Luticola">L.</tp:taxon-name-part><tp:taxon-name-part taxon-name-part-type="species" reg="tropica">tropica</tp:taxon-name-part></tp:taxon-name></italic></bold>
                        </td><td rowspan="1" colspan="1">11.8–21.2/7.5–11.1</td><td rowspan="1" colspan="1">17–20</td><td rowspan="1" colspan="1">4–5 per striae</td><td rowspan="1" colspan="1">clearly bent with long irregular thread-like grooves</td><td rowspan="1" colspan="1">hooked</td><td rowspan="1" colspan="1">Hainan Island, Vietnam</td><td rowspan="1" colspan="1">this study</td></tr><tr><td rowspan="1" colspan="1"/><td rowspan="1" colspan="1">12–22/7–9</td><td rowspan="1" colspan="1">20</td><td rowspan="1" colspan="1">–</td><td rowspan="1" colspan="1">–</td><td rowspan="1" colspan="1">–</td><td rowspan="1" colspan="1">South Africa</td><td rowspan="1" colspan="1">
                          <xref ref-type="bibr" rid="B6">Cholnoky 1960</xref>
                        </td></tr><tr><td rowspan="1" colspan="1"/><td rowspan="1" colspan="1">15.5–24.0/8–11–5</td><td rowspan="1" colspan="1">20–24</td><td rowspan="1" colspan="1">4–5 per striae, round to transversally elongated</td><td rowspan="1" colspan="1">Bent and expanded into central pores</td><td rowspan="1" colspan="1">hooked</td><td rowspan="1" colspan="1">–</td><td rowspan="1" colspan="1">
                          <xref ref-type="bibr" rid="B30">Levkov et al. 2013</xref>
                        </td></tr><tr><td rowspan="1" colspan="1"/><td rowspan="1" colspan="1">11–24/7–9</td><td rowspan="1" colspan="1">20–24</td><td rowspan="1" colspan="1">4–5 per striae*</td><td rowspan="1" colspan="1">–</td><td rowspan="1" colspan="1">–</td><td rowspan="1" colspan="1">Vietnam</td><td rowspan="1" colspan="1">
                          <xref ref-type="bibr" rid="B14">Glushchenko et al. 2017</xref>
                        </td></tr><tr><td rowspan="1" colspan="1"/><td rowspan="1" colspan="1">8.8–19.8/6.3–10.3</td><td rowspan="1" colspan="1">16–18</td><td rowspan="1" colspan="1">4–5 per striae, round or slightly elongated*</td><td rowspan="1" colspan="1">slightly deflected with long irregular thread-like grooves*</td><td rowspan="1" colspan="1">hooked*</td><td rowspan="1" colspan="1">Brazil</td><td rowspan="1" colspan="1">
                          <xref ref-type="bibr" rid="B40">Straube et al. 2017</xref>
                        </td></tr></tbody></table></table-wrap><fig id="F5" position="float" orientation="portrait"><object-id xmlns:xlink="http://www.w3.org/1999/xlink" content-type="doi" xlink:type="simple">10.3897/phytokeys.183.71049.figure5</object-id><object-id xmlns:xlink="http://www.w3.org/1999/xlink" content-type="arpha" xlink:type="simple">9CA98FA0-1952-5256-8F09-9DA53923156B</object-id><label>Figure 5.</label><caption><p><abbrev xmlns:xlink="http://www.w3.org/1999/xlink" xlink:title="light microscopy" id="ABBRID0EM6AG" xlink:type="simple">LM</abbrev> micrographs of <italic><tp:taxon-name><tp:taxon-name-part taxon-name-part-type="genus" reg="Luticola">Luticola</tp:taxon-name-part><tp:taxon-name-part taxon-name-part-type="species" reg="halongiana">halongiana</tp:taxon-name-part></tp:taxon-name></italic> Witkowski, M.Rybak, H-D.Nguyen &amp; D-V.Nguyen sp. nov. in size diminution series (<bold>A–Z</bold>). Holotype specimen – black frame <bold>I</bold> external view of frustule (<bold>AA–AC</bold>). Internal view of frustule (<bold>AD</bold>). Detailed external close-ups showing distal raphe ending (<bold>AE</bold>), proximal raphe endings with small rounded grooves and opening of stigma (<bold>AF</bold>). Detailed internal close-up showing distal and proximal raphe endings, hymen structure and stigma opening (<bold>AG</bold>). Scale bars: 10 µm (<bold>A-Z</bold>), 5 µm (<bold>AA, AB, AC, AD</bold>), 3 µm (<bold>AE, AG</bold>), 1 µm (<bold>AF</bold>).</p></caption><graphic xmlns:xlink="http://www.w3.org/1999/xlink" xlink:href="phytokeys-183-115-g005.jpg" position="float" orientation="portrait" xlink:type="simple" id="oo_601476.jpg"><uri content-type="original_file" xlink:type="simple">https://binary.pensoft.net/fig/601476</uri></graphic></fig></tp:treatment-sec><tp:treatment-sec sec-type="Holotype" id="SECID0EWABG"><title>Holotype.</title><p>slide SZCZ26472 stored in A. Witkowski Diatom Collection of the Institute of Marine and Environmental Sciences, University of Szczecin, represented here by Fig. <xref ref-type="fig" rid="F5">5I</xref></p></tp:treatment-sec><tp:treatment-sec sec-type="Isotype" id="SECID0E6ABG"><title>Isotype.</title><p>Slide no. 2018/425 and unmounted material with the same number at the University of Rzeszów, Poland.</p></tp:treatment-sec><tp:treatment-sec sec-type="type locality" id="SECID0EEBBG"><title>Type locality.</title><p>NE Vietnam: W South China Sea, Quáng Yên, in Halong region, oyster offshore aquaculture, <named-content xmlns:xlink="http://www.w3.org/1999/xlink" content-type="dwc:verbatimCoordinates" xlink:type="simple"><named-content content-type="geo-json" specific-use="{&#34;type&#34;:&#34;Point&#34;,&#34;coordinates&#34;:[106.904722,20.900278]}" id="NCID0ENBBG" xlink:type="simple">20°54'1"N, 106°54'17"E</named-content></named-content>, <italic>leg. Vona Meleder</italic> and <italic>Philipp Rosa</italic>, <italic>10<sup>th</sup> October 2018</italic>.</p></tp:treatment-sec><tp:treatment-sec sec-type="etymology" id="SECID0E2BBG"><title>Etymology.</title><p>The specific epithet refers to the type location, Ha Long, NE Vietnam.</p></tp:treatment-sec><tp:treatment-sec sec-type="distribution" id="SECID0EACBG"><title>Distribution.</title><p>Species occur rarely, observed thus far at the type locality Quáng Yên in biofilm on shells, and on the north coast of Java in Indonesia, from periphyton from the plastic pier (slide SZCZ27006).</p></tp:treatment-sec><tp:treatment-sec sec-type="Taxonomic comment" id="SECID0EFCBG"><title>Taxonomic comment.</title><p><italic><tp:taxon-name><tp:taxon-name-part taxon-name-part-type="genus" reg="Luticola">Luticola</tp:taxon-name-part><tp:taxon-name-part taxon-name-part-type="species" reg="halongiana">halongiana</tp:taxon-name-part></tp:taxon-name></italic> sp. nov. has a unique set of characters and it is difficult to point out any similar established species. The only exception is the position of the stigma, which is located almost in the middle between the valve center and valve margin. This makes it similar to <italic><tp:taxon-name><tp:taxon-name-part taxon-name-part-type="genus" reg="Luticola">L.</tp:taxon-name-part><tp:taxon-name-part taxon-name-part-type="species" reg="madagascarensis">madagascarensis</tp:taxon-name-part></tp:taxon-name></italic>, however, the latter species has external proximal raphe endings with long and distinct grooves on a side opposite the stigma; these grooves are indistinct in <italic><tp:taxon-name><tp:taxon-name-part taxon-name-part-type="genus" reg="Luticola">L.</tp:taxon-name-part><tp:taxon-name-part taxon-name-part-type="species" reg="halongiana">halongiana</tp:taxon-name-part></tp:taxon-name></italic>. Also, <italic><tp:taxon-name><tp:taxon-name-part taxon-name-part-type="genus" reg="Luticola">Luticola</tp:taxon-name-part><tp:taxon-name-part taxon-name-part-type="species" reg="mutica">mutica</tp:taxon-name-part></tp:taxon-name></italic> (Kützing) D.G.Mann shows some similarities to <italic><tp:taxon-name><tp:taxon-name-part taxon-name-part-type="genus" reg="Luticola">L.</tp:taxon-name-part><tp:taxon-name-part taxon-name-part-type="species" reg="halongiana">halongiana</tp:taxon-name-part></tp:taxon-name></italic> sp. nov. but it can be easily distinguished based on the narrower central area. Also <italic><tp:taxon-name><tp:taxon-name-part taxon-name-part-type="genus" reg="Luticola">L.</tp:taxon-name-part><tp:taxon-name-part taxon-name-part-type="species" reg="mutica">mutica</tp:taxon-name-part></tp:taxon-name></italic> has areolae containing cribrum which is not present in described species.</p><p>Morphological characteristic of recently established <italic><tp:taxon-name><tp:taxon-name-part taxon-name-part-type="genus" reg="Luticola">Luticola</tp:taxon-name-part></tp:taxon-name></italic> taxa observed during this study.</p></tp:treatment-sec><ref-list><ref id="B30"><mixed-citation xmlns:xlink="http://www.w3.org/1999/xlink" xlink:type="simple"><person-group><name name-style="western"><surname>Levkov</surname><given-names>Z</given-names></name><name name-style="western"><surname>Metzeltin</surname><given-names>D</given-names></name><name name-style="western"><surname>Pavlov</surname><given-names>A</given-names></name></person-group> (<year>2013</year>) <source><italic><tp:taxon-name><tp:taxon-name-part taxon-name-part-type="genus">Luticola</tp:taxon-name-part></tp:taxon-name></italic> and <italic><tp:taxon-name><tp:taxon-name-part taxon-name-part-type="genus">Luticolopsis</tp:taxon-name-part></tp:taxon-name></italic>. In: H. Lange-Bertalot (Ed.) Diatoms of Europe. Vol. 7.</source><publisher-name>Koeltz Scientific Books</publisher-name>, <publisher-loc>Köningstein</publisher-loc>, <size units="page">698 pp</size>.</mixed-citation></ref><ref id="B14"><mixed-citation xmlns:xlink="http://www.w3.org/1999/xlink" xlink:type="simple"><person-group><name name-style="western"><surname>Glushchenko</surname><given-names>AM</given-names></name><name name-style="western"><surname>Kulikovskiy</surname><given-names>MS</given-names></name><name name-style="western"><surname>Kociolek</surname><given-names>JP</given-names></name></person-group> (<year>2017</year>) <article-title>New and interesting species from the genus <italic><tp:taxon-name><tp:taxon-name-part taxon-name-part-type="genus">Luticola</tp:taxon-name-part></tp:taxon-name></italic> (<tp:taxon-name><tp:taxon-name-part taxon-name-part-type="class">Bacillariophyceae</tp:taxon-name-part></tp:taxon-name>) in waterbodies of Southeastern Asia. Nova Hedwigia.</article-title><source>Beiheft</source><volume>146</volume>: <fpage>157</fpage>–<lpage>173</lpage>. <ext-link xlink:type="simple" ext-link-type="doi" xlink:href="10.1127/1438-9134/2017/157">https://doi.org/10.1127/1438-9134/2017/157</ext-link></mixed-citation></ref><ref id="B3"><mixed-citation xmlns:xlink="http://www.w3.org/1999/xlink" xlink:type="simple"><person-group><name name-style="western"><surname>Bąk</surname><given-names>M</given-names></name><name name-style="western"><surname>Kryk</surname><given-names>A</given-names></name><name name-style="western"><surname>Peszek</surname><given-names>Ł</given-names></name><name name-style="western"><surname>Kociolek</surname><given-names>JP</given-names></name><name name-style="western"><surname>Bemiasa</surname><given-names>J</given-names></name><name name-style="western"><surname>Bemanaja</surname><given-names>E</given-names></name></person-group> (<year>2019</year>) <article-title>New and interesting <italic><tp:taxon-name><tp:taxon-name-part taxon-name-part-type="genus">Luticola</tp:taxon-name-part></tp:taxon-name></italic> species (<tp:taxon-name><tp:taxon-name-part taxon-name-part-type="phylum">Bacillariophyta</tp:taxon-name-part></tp:taxon-name>) from the mangroves of Nosy Be Island, NW Madagascar.</article-title><source>International Journal of Oceanography and Hydrobiology</source><volume>48</volume>(<issue>1</issue>): <fpage>13</fpage>–<lpage>22</lpage>. <ext-link xlink:type="simple" ext-link-type="doi" xlink:href="10.2478/ohs-2019-0002">https://doi.org/10.2478/ohs-2019-0002</ext-link></mixed-citation></ref><ref id="B23"><mixed-citation xmlns:xlink="http://www.w3.org/1999/xlink" xlink:type="simple"><person-group><name name-style="western"><surname>Hustedt</surname><given-names>F</given-names></name></person-group> (<year>1955</year>) <article-title>Neue und wenig bekannte Diatomeen. VII.</article-title><source>Berichte der Deutschen Botanischen Gesellschaft</source><volume>68</volume>: <fpage>121</fpage>–<lpage>132</lpage>.</mixed-citation></ref><ref id="B22"><mixed-citation xmlns:xlink="http://www.w3.org/1999/xlink" xlink:type="simple"><person-group><name name-style="western"><surname>Hustedt</surname><given-names>F</given-names></name></person-group> (<year>1942</year>) <article-title>Aërophile Diatomeen in der nordwestdeutschen Flora.</article-title><source>Berichte der Deutschen Botanischen Gesellschaft</source><volume>60</volume>(<issue>1</issue>): <fpage>55</fpage>–<lpage>73</lpage>.</mixed-citation></ref><ref id="B6"><mixed-citation xmlns:xlink="http://www.w3.org/1999/xlink" xlink:type="simple"><person-group><name name-style="western"><surname>Cholnoky</surname><given-names>BJ</given-names></name></person-group> (<year>1960</year>) Beiträge zur Kenntnis der Diatomeenflora von Natal (Südafrika). Nova Hedwigia 2(1/2): 1–128.</mixed-citation></ref><ref id="B40"><mixed-citation xmlns:xlink="http://www.w3.org/1999/xlink" xlink:type="simple"><person-group><name name-style="western"><surname>Straube</surname><given-names>A</given-names></name><name name-style="western"><surname>Tremarin</surname><given-names>PI</given-names></name><name name-style="western"><surname>Ludwig</surname><given-names>TAV</given-names></name></person-group> (<year>2017</year>) <article-title>Species of <italic><tp:taxon-name><tp:taxon-name-part taxon-name-part-type="genus">Luticola</tp:taxon-name-part></tp:taxon-name></italic> DG Mann (<tp:taxon-name><tp:taxon-name-part taxon-name-part-type="class">Bacillariophyceae</tp:taxon-name-part></tp:taxon-name>) in the Atlantic Forest rivers from southern Brazil.</article-title><source>Diatom Research</source><volume>32</volume>(<issue>4</issue>): <fpage>417</fpage>–<lpage>437</lpage>. <ext-link xlink:type="simple" ext-link-type="doi" xlink:href="10.1080/0269249X.2017.1389771">https://doi.org/10.1080/0269249X.2017.1389771</ext-link></mixed-citation></ref></ref-list></tp:taxon-treatment>
